# Supplementary material for: NEUROD1 reinforces endocrine cell fate acquisition in pancreatic development
Source: Nat Commun. 2023 Sep 9;14:5554. doi: 10.1038/s41467-023-41306-6 (PMC10492842; doi:10.1038/s41467-023-41306-6)
Supplement: Supplementary file 4 — Supplementary Data 1 [file 41467_2023_41306_MOESM4_ESM.xlsx]

## Sheet: Table 1
Table 1
Differential expression analysis results bulk-cell RNA-seq data E15.5
Filtering parameters		baseMean ≥ 50		padj < 0,05	0,7 > FC < 1,3	protein coding gene
Gene ID	Gene name	baseMean	log2FC	padj	FC	Feature type	DE profile	Name
ENSMUSG00000054667	Irs4	69.0467	-4.32807	0.0187752	0.0497875	protein coding gene	endocrine	insulin receptor substrate 4
ENSMUSG00000029819	Npy	1368.62	-4.04147	0.000651389	0.0607291	protein coding gene	endocrine	neuropeptide Y
ENSMUSG00000048126	Col6a3	57.5647	-3.70161	0.000501625	0.0768608	protein coding gene	NA	collagen, type VI, alpha 3
ENSMUSG00000027202	Slc12a1	75.3403	-3.68022	2.23097e-07	0.0780089	protein coding gene	NA	solute carrier family 12, member 1
ENSMUSG00000025491	Ifitm1	54.059	-2.95961	0.00205535	0.128549	protein coding gene	non-endocrine	interferon induced transmembrane protein 1
ENSMUSG00000032899	Styk1	83.5123	-2.53849	0.000265312	0.172123	protein coding gene	NA	serine/threonine/tyrosine kinase 1
ENSMUSG00000067219	Nipal1	476.913	-2.35756	1.91462e-06	0.19512	protein coding gene	endocrine	NIPA-like domain containing 1
ENSMUSG00000005232	G6pc2	1842.58	-2.35735	2.954e-22	0.195149	protein coding gene	endocrine	glucose-6-phosphatase, catalytic, 2
ENSMUSG00000029656	C8b	145.924	-2.34947	2.1641e-05	0.196218	protein coding gene	NA	complement component 8, beta polypeptide
ENSMUSG00000030513	Pcsk6	160.453	-2.32363	0.0197458	0.199765	protein coding gene	NA	proprotein convertase subtilisin/kexin type 6
ENSMUSG00000003476	Crhr2	170.227	-2.27109	7.71114e-05	0.207173	protein coding gene	NA	corticotropin releasing hormone receptor 2
ENSMUSG00000067786	Nnat	7340.43	-2.26109	5.31587e-06	0.208614	protein coding gene	both	neuronatin
ENSMUSG00000035804	Ins1	36902	-2.2031	0.000236691	0.217171	protein coding gene	endocrine	insulin I
ENSMUSG00000025582	Nptx1	86.9897	-2.12495	0.0151327	0.229259	protein coding gene	NA	neuronal pentraxin 1
ENSMUSG00000026609	Ush2a	63.8663	-2.04597	0.0240696	0.24216	protein coding gene	NA	usherin
ENSMUSG00000046814	Gchfr	175.197	-1.96596	0.0383305	0.255968	protein coding gene	NA	GTP cyclohydrolase I feedback regulator
ENSMUSG00000046593	Tmem215	524.584	-1.95305	4.28201e-06	0.25827	protein coding gene	endocrine	transmembrane protein 215
ENSMUSG00000034701	Neurod1	3560.13	-1.9366	2.53202e-18	0.261232	protein coding gene	endocrine	neurogenic differentiation 1
ENSMUSG00000047591	Mafa	174.874	-1.67776	0.0156713	0.312568	protein coding gene	endocrine	v-maf musculoaponeurotic fibrosarcoma oncogene family, protein A (avian)
ENSMUSG00000024552	Slc14a2	152.869	-1.66282	1.91462e-06	0.31582	protein coding gene	NA	solute carrier family 14 (urea transporter), member 2
ENSMUSG00000015829	Tnr	137.082	-1.65707	0.006865	0.317082	protein coding gene	NA	tenascin R
ENSMUSG00000043333	Rhbdl2	127.616	-1.6402	0.00477015	0.320811	protein coding gene	NA	rhomboid like 2
ENSMUSG00000035439	Haus8	93.1414	-1.59103	0.0473105	0.331935	protein coding gene	non-endocrine	4HAUS augmin-like complex, subunit 8
ENSMUSG00000044734	Serpinb1a	480.278	-1.58082	0.0334108	0.334292	protein coding gene	both	serine (or cysteine) peptidase inhibitor, clade B, member 1a
ENSMUSG00000078963	Hsbp1l1	99.2304	-1.54857	0.0207891	0.341849	protein coding gene	NA	heat shock factor binding protein 1-like 1
ENSMUSG00000006362	Cbfa2t3	589.576	-1.5389	0.000579353	0.344147	protein coding gene	endocrine	CBFA2/RUNX1 translocation partner 3
ENSMUSG00000022421	Nptxr	127.451	-1.48959	0.0201988	0.356113	protein coding gene	NA	neuronal pentraxin receptor
ENSMUSG00000032356	Rasgrf1	300.658	-1.44882	0.00461408	0.366322	protein coding gene	endocrine	RAS protein-specific guanine nucleotide-releasing factor 1
ENSMUSG00000043587	Pxylp1	184.887	-1.39498	0.0320756	0.380251	protein coding gene	NA	2-phosphoxylose phosphatase 1
ENSMUSG00000075254	Heg1	228.111	-1.38727	0.00256402	0.382286	protein coding gene	NA	heart development protein with EGF-like domains 1
ENSMUSG00000003032	Klf4	338.284	-1.36477	0.000990521	0.388298	protein coding gene	NA	Kruppel-like factor 4 (gut)
ENSMUSG00000025020	Slit1	96.2588	-1.3213	0.0427376	0.400175	protein coding gene	endocrine	slit guidance ligand 1
ENSMUSG00000029875	Ccdc184	286.74	-1.31292	0.00219343	0.402505	protein coding gene	endocrine	coiled-coil domain containing 184
ENSMUSG00000015652	Steap1	129.418	-1.29211	0.00101072	0.408353	protein coding gene	both	six transmembrane epithelial antigen of the prostate 1
ENSMUSG00000028976	Slc2a5	490.561	-1.28411	0.00739866	0.410623	protein coding gene	endocrine	solute carrier family 2 (facilitated glucose transporter), member 5
ENSMUSG00000025272	Tro	248.583	-1.28058	1.72651e-06	0.41163	protein coding gene	NA	trophinin
ENSMUSG00000023236	Scg5	5352.99	-1.27224	1.63114e-19	0.414015	protein coding gene	endocrine	secretogranin V
ENSMUSG00000073295	Nudt11	320.342	-1.24386	0.0108433	0.422242	protein coding gene	endocrine	nudix hydrolase 11
ENSMUSG00000020151	Ptprr	142.476	-1.24193	0.0489256	0.422807	protein coding gene	NA	protein tyrosine phosphatase, receptor type, R
ENSMUSG00000020376	Rnf130	2008.73	-1.23098	1.70384e-09	0.426027	protein coding gene	endocrine	ring finger protein 130
ENSMUSG00000050947	Amigo1	213.089	-1.22035	0.000347699	0.429177	protein coding gene	NA	adhesion molecule with Ig like domain 1
ENSMUSG00000044453	Ffar1	693.744	-1.13625	0.00434845	0.454939	protein coding gene	endocrine	free fatty acid receptor 1
ENSMUSG00000026511	Srp9	1455.38	-1.11913	0.0240696	0.460371	protein coding gene	NA	signal recognition particle 9
ENSMUSG00000043668	Tox3	2917.8	-1.11441	0.00266929	0.46188	protein coding gene	endocrine	TOX high mobility group box family member 3
ENSMUSG00000022054	Nefm	521.048	-1.08966	0.0207768	0.469871	protein coding gene	both	neurofilament, medium polypeptide
ENSMUSG00000028944	Prkag2	258.886	-1.07932	0.0125494	0.473251	protein coding gene	NA	protein kinase, AMP-activated, gamma 2 non-catalytic subunit
ENSMUSG00000011254	Thg1l	220.397	-1.07617	9.72755e-05	0.474286	protein coding gene	NA	tRNA-histidine guanylyltransferase 1-like (S. cerevisiae)
ENSMUSG00000038080	Kdm1b	166.525	-1.05799	0.0404248	0.480302	protein coding gene	NA	lysine (K)-specific demethylase 1B
ENSMUSG00000019806	Aig1	774.417	-1.04034	7.61018e-09	0.486211	protein coding gene	both	androgen-induced 1
ENSMUSG00000051331	Cacna1c	203.763	-1.03311	0.0331752	0.488657	protein coding gene	NA	calcium channel, voltage-dependent, L type, alpha 1C subunit
ENSMUSG00000045871	Slitrk6	983.831	-1.0089	0.000855106	0.496924	protein coding gene	NA	SLIT and NTRK-like family, member 6
ENSMUSG00000072437	Nanos1	216.615	-0.966158	0.00556672	0.511868	protein coding gene	NA	nanos C2HC-type zinc finger 1
ENSMUSG00000055733	Nap1l3	353.645	-0.96254	0.0276274	0.513153	protein coding gene	NA	nucleosome assembly protein 1-like 3
ENSMUSG00000028354	Fmn2	635.53	-0.950865	0.0322919	0.517322	protein coding gene	endocrine	formin 2
ENSMUSG00000042258	Isl1	19849.4	-0.948686	0.00168582	0.518104	protein coding gene	endocrine	ISL1 transcription factor, LIM/homeodomain
ENSMUSG00000028865	Cd164l2	674.359	-0.946401	0.04935	0.518925	protein coding gene	both	CD164 sialomucin-like 2
ENSMUSG00000024805	Pcgf5	331.509	-0.933256	0.0407054	0.523675	protein coding gene	NA	polycomb group ring finger 5
ENSMUSG00000001542	Ell2	943.614	-0.930663	0.00287722	0.524617	protein coding gene	NA	elongation factor for RNA polymerase II 2
ENSMUSG00000021337	Scgn	15674.8	-0.892249	5.13597e-05	0.538773	protein coding gene	endocrine	secretagogin, EF-hand calcium binding protein
ENSMUSG00000030342	Cd9	1009.01	-0.886111	1.20002e-07	0.541071	protein coding gene	NA	CD9 antigen
ENSMUSG00000026072	Il1r1	816.485	-0.88273	0.0428114	0.54234	protein coding gene	NA	interleukin 1 receptor, type I
ENSMUSG00000046873	Mbtps2	263.557	-0.880245	0.0120003	0.543275	protein coding gene	NA	membrane-bound transcription factor peptidase, site 2
ENSMUSG00000026643	Nmt2	8351.9	-0.876642	0.000629568	0.544634	protein coding gene	NA	N-myristoyltransferase 2
ENSMUSG00000004631	Sgce	899.373	-0.87343	0.000579353	0.545848	protein coding gene	NA	sarcoglycan, epsilon
ENSMUSG00000027520	Zdbf2	2618.06	-0.871217	0.00405634	0.546686	protein coding gene	both	zinc finger, DBF-type containing 2
ENSMUSG00000039840	Epg5	193.23	-0.862968	0.0257109	0.54982	protein coding gene	NA	ectopic P-granules autophagy protein 5 homolog (C. elegans)
ENSMUSG00000049313	Sorl1	283.118	-0.861387	0.00067058	0.550423	protein coding gene	NA	sortilin-related receptor, LDLR class A repeats-containing
ENSMUSG00000022211	Carmil3	356.418	-0.845009	0.0120003	0.556707	protein coding gene	NA	capping protein regulator and myosin 1 linker 3
ENSMUSG00000005102	Eif2ak4	280.228	-0.817294	0.0324204	0.567505	protein coding gene	NA	eukaryotic translation initiation factor 2 alpha kinase 4
ENSMUSG00000034709	Ppp1r21	653.841	-0.804107	0.0268276	0.572716	protein coding gene	NA	protein phosphatase 1, regulatory subunit 21
ENSMUSG00000041471	Shld2	550.253	-0.803281	0.00240286	0.573044	protein coding gene	NA	shieldin complex subunit 2
ENSMUSG00000068154	Insm1	1682.33	-0.801825	0.00289968	0.573623	protein coding gene	endocrine	insulinoma-associated 1
ENSMUSG00000029153	Ociad2	5509.63	-0.792083	0.000462647	0.57751	protein coding gene	both	OCIA domain containing 2
ENSMUSG00000023072	Cep89	277.14	-0.784418	0.0378784	0.580586	protein coding gene	NA	centrosomal protein 89
ENSMUSG00000006546	Cryba2	4033.8	-0.783734	0.00158493	0.580862	protein coding gene	endocrine	crystallin, beta A2
ENSMUSG00000019916	P4ha1	889.708	-0.781391	0.0044235	0.581805	protein coding gene	NA	procollagen-proline, 2-oxoglutarate 4-dioxygenase (proline 4-hydroxylase), alpha 1 polypeptide
ENSMUSG00000026627	Pacc1	1868.4	-0.778237	0.0371557	0.583079	protein coding gene	endocrine	proton activated chloride channel 1
ENSMUSG00000020608	Smc6	3638.24	-0.762814	1.23508e-09	0.589346	protein coding gene	NA	structural maintenance of chromosomes 6
ENSMUSG00000021670	Hmgcr	4453.09	-0.760766	0.00681213	0.590183	protein coding gene	NA	3-hydroxy-3-methylglutaryl-Coenzyme A reductase
ENSMUSG00000020024	Cep83	1086.7	-0.7576	0.0259079	0.591479	protein coding gene	NA	centrosomal protein 83
ENSMUSG00000063317	Usp31	255.258	-0.715232	0.0425749	0.609107	protein coding gene	NA	ubiquitin specific peptidase 31
ENSMUSG00000031099	Smarca1	5078.72	-0.708039	0.00381243	0.612152	protein coding gene	both	SWI/SNF related, matrix associated, actin dependent regulator of chromatin, subfamily a, member 1
ENSMUSG00000027419	Pcsk2	19387.5	-0.704212	0.00128586	0.613778	protein coding gene	endocrine	proprotein convertase subtilisin/kexin type 2
ENSMUSG00000060935	Tmem263	7209.51	-0.698209	0.0426572	0.616337	protein coding gene	NA	transmembrane protein 263
ENSMUSG00000033061	Resp18	2144.14	-0.686151	0.0239405	0.62151	protein coding gene	endocrine	regulated endocrine-specific protein 18
ENSMUSG00000031232	Magt1	2207.22	-0.68275	2.04731e-05	0.622976	protein coding gene	NA	magnesium transporter 1
ENSMUSG00000037712	Fermt2	1602.05	-0.668962	0.00376925	0.628959	protein coding gene	NA	fermitin family member 2
ENSMUSG00000031432	Prps1	7099.45	-0.663504	0.0225056	0.631343	protein coding gene	both	phosphoribosyl pyrophosphate synthetase 1
ENSMUSG00000020952	Scfd1	5889.22	-0.65625	8.60126e-05	0.634526	protein coding gene	NA	Sec1 family domain containing 1
ENSMUSG00000020788	Atp2a3	960.824	-0.655183	0.0402852	0.634995	protein coding gene	endocrine	ATPase, Ca++ transporting, ubiquitous
ENSMUSG00000020048	Hsp90b1	16632.7	-0.655094	0.0145957	0.635034	protein coding gene	NA	heat shock protein 90, beta (Grp94), member 1
ENSMUSG00000024268	Celf4	890.783	-0.642015	0.029595	0.640817	protein coding gene	both	CUGBP, Elav-like family member 4
ENSMUSG00000040548	Tex2	790.58	-0.641469	0.0276274	0.64106	protein coding gene	NA	testis expressed gene 2
ENSMUSG00000046753	Ccdc66	967.124	-0.63651	0.0230099	0.643267	protein coding gene	NA	coiled-coil domain containing 66
ENSMUSG00000037852	Cpe	24336.9	-0.626217	0.000362377	0.647873	protein coding gene	endocrine	carboxypeptidase E
ENSMUSG00000079111	Kdelr2	3228.49	-0.59816	0.0140849	0.660596	protein coding gene	NA	KDEL (Lys-Asp-Glu-Leu) endoplasmic reticulum protein retention receptor 2
ENSMUSG00000075701	Selenos	4959.81	-0.586522	0.00399444	0.665947	protein coding gene	NA	selenoprotein S
ENSMUSG00000021772	Nkiras1	732.927	-0.586018	0.0164267	0.666179	protein coding gene	NA	NFKB inhibitor interacting Ras-like protein 1
ENSMUSG00000049044	Rapgef4	1390.91	-0.581885	0.0455197	0.66809	protein coding gene	endocrine	Rap guanine nucleotide exchange factor (GEF) 4
ENSMUSG00000021270	Hsp90aa1	8368.89	-0.581764	0.0353714	0.668146	protein coding gene	NA	heat shock protein 90, alpha (cytosolic), class A member 1
ENSMUSG00000057561	Eif1a	3021.24	-0.581731	0.0227555	0.668162	protein coding gene	NA	eukaryotic translation initiation factor 1A
ENSMUSG00000022332	Khdrbs3	838.061	-0.579502	0.0261717	0.669195	protein coding gene	NA	KH domain containing, RNA binding, signal transduction associated 3
ENSMUSG00000034487	Poglut3	902.451	-0.577285	0.0311458	0.670224	protein coding gene	NA	protein O-glucosyltransferase 3
ENSMUSG00000018442	Derl2	2463.5	-0.567604	0.0343873	0.674737	protein coding gene	NA	Der1-like domain family, member 2
ENSMUSG00000031922	Cep57	1352	-0.564739	0.02952	0.676078	protein coding gene	NA	centrosomal protein 57
ENSMUSG00000033740	St18	4032.2	-0.554509	0.0140288	0.680889	protein coding gene	endocrine	suppression of tumorigenicity 18
ENSMUSG00000024044	Epb41l3	4043.72	-0.549164	0.002066	0.683416	protein coding gene	NA	erythrocyte membrane protein band 4.1 like 3
ENSMUSG00000051671	Coa6	737.274	-0.546661	0.0383296	0.684603	protein coding gene	NA	cytochrome c oxidase assembly factor 6
ENSMUSG00000018858	Mrpl58	1762.83	-0.543343	0.0401617	0.686179	protein coding gene	NA	mitochondrial ribosomal protein L58
ENSMUSG00000002728	Naa20	2288.09	-0.533081	0.0238319	0.691077	protein coding gene	NA	N(alpha)-acetyltransferase 20, NatB catalytic subunit
ENSMUSG00000020706	Ftsj3	665.674	-0.526478	0.0265161	0.694248	protein coding gene	NA	FtsJ RNA methyltransferase homolog 3 (E. coli)
ENSMUSG00000030291	Med21	1212.79	-0.526392	0.00637148	0.694289	protein coding gene	NA	mediator complex subunit 21
ENSMUSG00000028016	Ints12	666.207	0.470358	0.0414221	1.38545	protein coding gene	NA	integrator complex subunit 12
ENSMUSG00000023809	Rps6ka2	419.578	0.515613	0.0455197	1.4296	protein coding gene	NA	ribosomal protein S6 kinase, polypeptide 2
ENSMUSG00000056429	Tgoln1	2107.48	0.525904	0.0148343	1.43984	protein coding gene	NA	trans-golgi network protein
ENSMUSG00000027189	Trim44	1366.64	0.560084	0.000128113	1.47435	protein coding gene	NA	tripartite motif-containing 44
ENSMUSG00000075273	Ttc30b	890.983	0.594948	0.0467759	1.51042	protein coding gene	NA	tetratricopeptide repeat domain 30B
ENSMUSG00000032187	Smarca4	2749.12	0.598647	0.000990521	1.5143	protein coding gene	NA	SWI/SNF related, matrix associated, actin dependent regulator of chromatin, subfamily a, member 4
ENSMUSG00000000567	Sox9	2448.06	0.600879	0.0315357	1.51664	protein coding gene	non-endocrine	SRY (sex determining region Y)-box 9
ENSMUSG00000037373	Ctbp1	1239.82	0.602977	0.00461408	1.51885	protein coding gene	NA	C-terminal binding protein 1
ENSMUSG00000032320	Rcn2	3426.61	0.610345	0.0402852	1.52662	protein coding gene	NA	reticulocalbin 2
ENSMUSG00000033685	Ucp2	2572.96	0.618172	0.0423102	1.53493	protein coding gene	both	uncoupling protein 2 (mitochondrial, proton carrier)
ENSMUSG00000040412	5330417C22Rik	1092.74	0.631977	0.0252545	1.54969	protein coding gene	both
ENSMUSG00000060657	Marf1	340.586	0.642515	0.0315357	1.56105	protein coding gene	NA	meiosis regulator and mRNA stability 1
ENSMUSG00000025217	Btrc	1535.21	0.65554	0.00782164	1.57521	protein coding gene	NA	beta-transducin repeat containing protein
ENSMUSG00000042834	Nrep	19024.9	0.670859	0.0201988	1.59202	protein coding gene	non-endocrine	neuronal regeneration related protein
ENSMUSG00000002280	Ciao3	369.675	0.671611	0.0120003	1.59285	protein coding gene	NA	cytosolic iron-sulfur assembly component 3
ENSMUSG00000027540	Ptpn1	740.178	0.682487	0.0315357	1.6049	protein coding gene	NA	protein tyrosine phosphatase, non-receptor type 1
ENSMUSG00000021895	Arhgef3	478.747	0.683359	0.0201988	1.60587	protein coding gene	NA	Rho guanine nucleotide exchange factor (GEF) 3
ENSMUSG00000027315	Spint1	1397.7	0.690793	3.01611e-05	1.61417	protein coding gene	both	serine protease inhibitor, Kunitz type 1
ENSMUSG00000063576	Klhdc3	558.583	0.699416	0.0338859	1.62385	protein coding gene	NA	kelch domain containing 3
ENSMUSG00000021638	Ocln	937.335	0.704731	0.0473459	1.62984	protein coding gene	both	occludin
ENSMUSG00000002233	Rhoc	545.669	0.711497	0.00887145	1.6375	protein coding gene	NA	ras homolog family member C
ENSMUSG00000016831	Tox4	678.329	0.71705	0.0016692	1.64382	protein coding gene	NA	TOX high mobility group box family member 4
ENSMUSG00000039230	Tbcd	458.195	0.72232	0.04935	1.64983	protein coding gene	NA	tubulin-specific chaperone d
ENSMUSG00000028173	Wls	2955.54	0.722367	0.0141663	1.64989	protein coding gene	both	wntless WNT ligand secretion mediator
ENSMUSG00000059689	Zfp637	617.826	0.731553	0.0292372	1.66043	protein coding gene	NA	zinc finger protein 637
ENSMUSG00000005225	Plekha8	414.828	0.748145	0.0155732	1.67963	protein coding gene	NA	pleckstrin homology domain containing, family A (phosphoinositide binding specific) member 8
ENSMUSG00000018995	Nars2	348.441	0.777671	0.0206993	1.71436	protein coding gene	NA	asparaginyl-tRNA synthetase 2 (mitochondrial)(putative)
ENSMUSG00000030226	Lmo3	355.949	0.788827	0.00666984	1.72767	protein coding gene	NA	LIM domain only 3
ENSMUSG00000020444	Guk1	3295.54	0.802768	0.00405634	1.74445	protein coding gene	NA	guanylate kinase 1
ENSMUSG00000040147	Maob	6029.73	0.813895	0.0168196	1.75795	protein coding gene	endocrine	monoamine oxidase B
ENSMUSG00000057375	Yipf1	607.991	0.816262	0.0425747	1.76084	protein coding gene	NA	Yip1 domain family, member 1
ENSMUSG00000025509	Pnpla2	282.242	0.817453	0.00457691	1.76229	protein coding gene	NA	patatin-like phospholipase domain containing 2
ENSMUSG00000030726	Pold3	482.118	0.819263	0.000220103	1.7645	protein coding gene	non-endocrine	polymerase (DNA-directed), delta 3, accessory subunit
ENSMUSG00000022711	Pmm2	741.695	0.820597	0.0310841	1.76614	protein coding gene	NA	phosphomannomutase 2
ENSMUSG00000029516	Cit	738.881	0.835526	0.0043798	1.78451	protein coding gene	both	citron
ENSMUSG00000014077	Chp1	1105.81	0.849861	0.0473459	1.80233	protein coding gene	NA	calcineurin-like EF hand protein 1
ENSMUSG00000028832	Stmn1	341.629	0.870193	0.00646596	1.82791	protein coding gene	both	stathmin 1
ENSMUSG00000024911	Fibp	534.999	0.876091	0.00311209	1.8354	protein coding gene	NA	fibroblast growth factor (acidic) intracellular binding protein
ENSMUSG00000019461	Plscr3	593.1	0.879743	0.0328622	1.84005	protein coding gene	NA	phospholipid scramblase 3
ENSMUSG00000027628	Aar2	451.292	0.882534	0.0340931	1.84361	protein coding gene	NA	AAR2 splicing factor homolog
ENSMUSG00000031591	Asah1	2923.74	0.889416	0.000170743	1.85243	protein coding gene	NA	N-acylsphingosine amidohydrolase 1
ENSMUSG00000006519	Cyba	673.537	0.89558	0.0294375	1.86036	protein coding gene	non-endocrine	cytochrome b-245, alpha polypeptide
ENSMUSG00000049764	Zfp280b	338.594	0.897964	0.034266	1.86343	protein coding gene	NA	zinc finger protein 280B
ENSMUSG00000029428	Stx2	180.186	0.900785	0.015872	1.86708	protein coding gene	NA	syntaxin 2
ENSMUSG00000031352	Hccs	1140.4	0.905676	0.015872	1.87342	protein coding gene	NA	holocytochrome c synthetase
ENSMUSG00000023915	Tnfrsf21	261.215	0.909627	0.0107579	1.87856	protein coding gene	NA	tumor necrosis factor receptor superfamily, member 21
ENSMUSG00000026600	Soat1	1867.56	0.927674	0.00103657	1.90221	protein coding gene	NA	sterol O-acyltransferase 1
ENSMUSG00000027610	Gss	515.121	0.929618	0.0455197	1.90477	protein coding gene	NA	glutathione synthetase
ENSMUSG00000005803	Sqor	215.126	0.935056	0.0389869	1.91197	protein coding gene	NA	sulfide quinone oxidoreductase
ENSMUSG00000036672	Cenpt	380.482	0.955784	0.000651389	1.93963	protein coding gene	NA	centromere protein T
ENSMUSG00000006715	Gmnn	139.3	0.960602	0.0036625	1.94612	protein coding gene	non-endocrine	geminin
ENSMUSG00000070003	Ssbp4	220.638	0.972743	0.0115761	1.96257	protein coding gene	NA	single stranded DNA binding protein 4
ENSMUSG00000020189	Osbpl8	664.413	0.987496	0.0122991	1.98274	protein coding gene	NA	oxysterol binding protein-like 8
ENSMUSG00000028300	C9orf72	683.991	0.988163	0.00971824	1.98366	protein coding gene	NA	C9orf72, member of C9orf72-SMCR8 complex
ENSMUSG00000016503	Gtf3a	271.408	0.997943	0.0245103	1.99715	protein coding gene	NA	general transcription factor III A
ENSMUSG00000032309	Fbxo22	508.195	1.00297	9.91256e-06	2.00412	protein coding gene	NA	F-box protein 22
ENSMUSG00000000305	Cdh4	105.9	1.02514	0.0316796	2.03516	protein coding gene	NA	cadherin 4
ENSMUSG00000070436	Serpinh1	226.062	1.04738	0.0402852	2.06677	protein coding gene	non-endocrine	serine (or cysteine) peptidase inhibitor, clade H, member 1
ENSMUSG00000031358	Msl3	457.262	1.05638	0.000462647	2.07971	protein coding gene	NA	MSL complex subunit 3
ENSMUSG00000038957	Edc3	279.026	1.06168	0.00868492	2.08736	protein coding gene	NA	enhancer of mRNA decapping 3
ENSMUSG00000002266	Zim1	702.373	1.11027	0.0169181	2.15886	protein coding gene	NA	zinc finger, imprinted 1
ENSMUSG00000010663	Fads1	204.724	1.11088	0.0141663	2.15977	protein coding gene	NA	fatty acid desaturase 1
ENSMUSG00000022556	Hsf1	692.538	1.1111	0.0122991	2.1601	protein coding gene	NA	heat shock factor 1
ENSMUSG00000041959	S100a10	667.065	1.12835	0.0201988	2.18609	protein coding gene	non-endocrine	S100 calcium binding protein A10 (calpactin)
ENSMUSG00000028399	Ptprd	292.507	1.13967	0.00460891	2.20331	protein coding gene	non-endocrine	protein tyrosine phosphatase, receptor type, D
ENSMUSG00000052117	D630039A03Rik	486.866	1.15025	0.0140227	2.21952	protein coding gene	NA	RIKEN cDNA D630039A03 gene
ENSMUSG00000035356	Nfkbiz	435.941	1.15158	0.00396866	2.22157	protein coding gene	NA	nuclear factor of kappa light polypeptide gene enhancer in B cells inhibitor, zeta
ENSMUSG00000039252	Lgi2	303.09	1.18385	0.0307108	2.27181	protein coding gene	NA	leucine-rich repeat LGI family, member 2
ENSMUSG00000025142	Aspscr1	262.407	1.20307	9.76019e-05	2.3023	protein coding gene	NA	alveolar soft part sarcoma chromosome region, candidate 1 (human)
ENSMUSG00000038175	Mylip	186.947	1.21125	0.0171116	2.31538	protein coding gene	NA	myosin regulatory light chain interacting protein
ENSMUSG00000040688	Tbl3	303.485	1.23892	0.00454407	2.36021	protein coding gene	NA	transducin (beta)-like 3
ENSMUSG00000026879	Gsn	96.3814	1.25049	0.0325544	2.37922	protein coding gene	non-endocrine	gelsolin
ENSMUSG00000051427	Ccdc157	92.4475	1.28256	0.0122991	2.43269	protein coding gene	NA	coiled-coil domain containing 157
ENSMUSG00000039307	Hexdc	157.606	1.30261	0.0428114	2.46674	protein coding gene	NA	hexosaminidase (glycosyl hydrolase family 20, catalytic domain) containing
ENSMUSG00000026360	Rgs2	570.844	1.31799	7.71114e-05	2.49318	protein coding gene	non-endocrine	regulator of G-protein signaling 2
ENSMUSG00000022181	C6	99.336	1.32671	0.0455197	2.5083	protein coding gene	NA	complement component 6
ENSMUSG00000032890	Rims3	466.358	1.3561	0.00230155	2.55993	protein coding gene	NA	regulating synaptic membrane exocytosis 3
ENSMUSG00000022180	Slc7a8	790.474	1.36042	0.000330469	2.5676	protein coding gene	NA	solute carrier family 7 (cationic amino acid transporter, y+ system), member 8
ENSMUSG00000042594	Sh2b3	115.879	1.39914	0.0211015	2.63744	protein coding gene	NA	SH2B adaptor protein 3
ENSMUSG00000022843	Clcn2	133.93	1.41039	0.0296649	2.65809	protein coding gene	NA	chloride channel, voltage-sensitive 2
ENSMUSG00000056515	Rab31	1020.06	1.43786	3.12754e-05	2.70919	protein coding gene	NA	RAB31, member RAS oncogene family
ENSMUSG00000030873	Scnn1b	397.143	1.47211	9.72755e-05	2.77428	protein coding gene	NA	sodium channel, nonvoltage-gated 1 beta
ENSMUSG00000053617	Sh3pxd2a	244.276	1.4834	0.00434845	2.79607	protein coding gene	NA	SH3 and PX domains 2A
ENSMUSG00000029761	Cald1	202.157	1.48797	0.00960697	2.80494	protein coding gene	non-endocrine	caldesmon 1
ENSMUSG00000033502	Cdc14a	148.693	1.49198	0.00782164	2.81276	protein coding gene	NA	CDC14 cell division cycle 14A
ENSMUSG00000078619	Pdzrn3	646.177	1.49322	8.16511e-05	2.81517	protein coding gene	both	SWI/SNF related, matrix associated, actin dependent regulator of chromatin, subfamily d, member 2
ENSMUSG00000026853	Crat	142.24	1.52928	0.0044235	2.88642	protein coding gene	NA	carnitine acetyltransferase
ENSMUSG00000025915	Sgk3	386.705	1.53111	0.00372352	2.89007	protein coding gene	non-endocrine	serum/glucocorticoid regulated kinase 3
ENSMUSG00000022790	Igsf11	70.7032	1.53345	0.00666984	2.89477	protein coding gene	non-endocrine	immunoglobulin superfamily, member 11
ENSMUSG00000057315	Arhgap24	302.44	1.58942	0.0206993	3.00928	protein coding gene	NA	Rho GTPase activating protein 24
ENSMUSG00000044646	Zbtb7c	212.381	1.5908	0.00477015	3.01217	protein coding gene	NA	zinc finger and BTB domain containing 7C
ENSMUSG00000015405	Ace2	237.542	1.59295	0.0227121	3.01666	protein coding gene	non-endocrine	angiotensin I converting enzyme (peptidyl-dipeptidase A) 2
ENSMUSG00000041012	Cmtm8	166.138	1.61462	0.00205632	3.06232	protein coding gene	non-endocrine	CKLF-like MARVEL transmembrane domain containing 8
ENSMUSG00000031608	Galnt7	241.963	1.616	0.0036625	3.06524	protein coding gene	NA	polypeptide N-acetylgalactosaminyltransferase 7
ENSMUSG00000021710	Nln	465.368	1.64203	0.000362377	3.12105	protein coding gene	non-endocrine	neurolysin (metallopeptidase M3 family)
ENSMUSG00000020431	Adcy1	258.22	1.64637	0.000579353	3.13044	protein coding gene	NA	adenylate cyclase 1
ENSMUSG00000030315	Vgll4	317.05	1.65025	0.0200995	3.13888	protein coding gene	non-endocrine	vestigial like family member 4
ENSMUSG00000021127	Zfp36l1	162.8	1.66032	0.0353714	3.16087	protein coding gene	non-endocrine	zinc finger protein 36, C3H type-like 1
ENSMUSG00000042272	Sestd1	464.774	1.66593	9.17174e-07	3.17318	protein coding gene	NA	SEC14 and spectrin domains 1
ENSMUSG00000051375	Pcdh1	72.4871	1.66859	0.0490597	3.17903	protein coding gene	NA	protocadherin 1
ENSMUSG00000052698	Tln2	333.36	1.6892	0.000574005	3.22477	protein coding gene	non-endocrine	talin 2
ENSMUSG00000032452	Clstn2	187.976	1.69307	0.0453681	3.23343	protein coding gene	NA	calsyntenin 2
ENSMUSG00000026399	Cd55	440.721	1.69593	0.000464926	3.23985	protein coding gene	NA	CD55 molecule, decay accelerating factor for complement
ENSMUSG00000029175	Slc35f6	81.6261	1.72966	0.0197458	3.3165	protein coding gene	NA	solute carrier family 35, member F6
ENSMUSG00000026489	Coq8a	191.147	1.80939	0.00289968	3.50495	protein coding gene	NA	coenzyme Q8A
ENSMUSG00000021614	Vcan	57.1119	1.82259	0.0325604	3.53714	protein coding gene	non-endocrine	versican
ENSMUSG00000033590	Myo5c	78.4515	1.87035	0.0485539	3.65621	protein coding gene	non-endocrine	myosin VC
ENSMUSG00000020019	Ntn4	53.2883	1.87324	0.0115462	3.66353	protein coding gene	NA	netrin 4
ENSMUSG00000021999	Cpb2	154.718	1.89008	0.00423506	3.70656	protein coding gene	NA	carboxypeptidase B2 (plasma)
ENSMUSG00000102758	Naaladl2	81.9704	1.91275	0.000527694	3.76526	protein coding gene	non-endocrine	N-acetylated alpha-linked acidic dipeptidase-like 2
ENSMUSG00000035357	Pdzrn3	118.536	1.95391	0.0268276	3.87423	protein coding gene	NA	PDZ domain containing RING finger 3
ENSMUSG00000057058	Skap1	498.437	1.9558	1.81845e-05	3.87932	protein coding gene	endocrine	src family associated phosphoprotein 1
ENSMUSG00000017144	Rnd3	925.417	2.06012	1.1568e-16	4.17022	protein coding gene	non-endocrine	Rho family GTPase 3
ENSMUSG00000045636	Mtus1	259.213	2.07907	0.000401767	4.22535	protein coding gene	NA	mitochondrial tumor suppressor 1
ENSMUSG00000056158	Car10	84.5581	2.1579	0.0485539	4.46263	protein coding gene	NA	carbonic anhydrase 10
ENSMUSG00000092060	Bend4	109.197	2.22736	0.0425749	4.68275	protein coding gene	NA	BEN domain containing 4
ENSMUSG00000022179	4931414P19Rik	81.7751	2.26132	0.00256402	4.7943	protein coding gene	NA	RIKEN cDNA 4931414P19 gene
ENSMUSG00000024544	Ldlrad4	80.0882	2.34635	0.0149428	5.08536	protein coding gene	NA	low density lipoprotein receptor class A domain containing 4
ENSMUSG00000037379	Spon2	124.9	2.386	0.0227555	5.22706	protein coding gene	NA	spondin 2, extracellular matrix protein
ENSMUSG00000027684	Mecom	118.006	2.38754	0.028528	5.23265	protein coding gene	non-endocrine	MDS1 and EVI1 complex locus
ENSMUSG00000026141	Col19a1	63.5864	2.43428	0.0155056	5.40494	protein coding gene	NA	collagen, type XIX, alpha 1
ENSMUSG00000079071	Slc28a2b	417.058	2.49863	0.015872	5.65148	protein coding gene	NA	solute carrier family 28 member 2b
ENSMUSG00000022132	Cldn10	113.862	2.55321	0.0428114	5.86938	protein coding gene	non-endocrine	claudin 10
ENSMUSG00000046634	Pkd1l1	90.3562	2.60004	0.0245096	6.06303	protein coding gene	NA	polycystic kidney disease 1 like 1
ENSMUSG00000040701	Ap1g2	111.068	2.63791	5.72002e-12	6.22427	protein coding gene	NA	adaptor protein complex AP-1, gamma 2 subunit
ENSMUSG00000036264	Fstl4	51.7565	2.67102	3.61728e-05	6.3688	protein coding gene	NA	follistatin-like 4
ENSMUSG00000002985	Apoe	1332.12	2.77834	0.0473254	6.86061	protein coding gene	non-endocrine	apolipoprotein E
ENSMUSG00000029838	Ptn	266.828	2.81546	0.0206993	7.03945	protein coding gene	non-endocrine	pleiotrophin
ENSMUSG00000007872	Id3	364.242	2.82468	1.58602e-08	7.08455	protein coding gene	non-endocrine	inhibitor of DNA binding 3
ENSMUSG00000029335	Bmp3	58.3896	2.94731	0.0208279	7.71308	protein coding gene	NA	bone morphogenetic protein 3
ENSMUSG00000035540	Gc	84.33	2.96271	0.000508602	7.79589	protein coding gene	non-endocrine	vitamin D binding protein
ENSMUSG00000060703	Cd302	99.7477	3.00934	1.13705e-05	8.05195	protein coding gene	non-endocrine	CD302 antigen
ENSMUSG00000020914	Top2a	141.595	3.03901	0.0105658	8.21926	protein coding gene	non-endocrine	topoisomerase (DNA) II alpha
ENSMUSG00000025810	Nrp1	136.61	3.13874	1.46847e-06	8.80754	protein coding gene	non-endocrine	neuropilin 1
ENSMUSG00000038602	Slc35f1	101.798	3.14577	2.41013e-09	8.85054	protein coding gene	NA	solute carrier family 35, member F1
ENSMUSG00000032023	Jhy	90.8572	3.26564	0.00434845	9.61733	protein coding gene	NA	junctional cadherin complex regulator
ENSMUSG00000029309	Sparcl1	87.3646	3.4319	0.000284091	10.7921	protein coding gene	non-endocrine	SPARC-like 1
ENSMUSG00000005397	Nid1	92.4975	3.48422	0.000269392	11.1906	protein coding gene	non-endocrine	nidogen 1
ENSMUSG00000055435	Maf	123.29	3.72777	0.000704456	13.2486	protein coding gene	non-endocrine	avian musculoaponeurotic fibrosarcoma oncogene homolog
ENSMUSG00000031004	Mki67	78.5913	3.81593	0.00405634	14.0835	protein coding gene	non-endocrine	antigen identified by monoclonal antibody Ki 67
ENSMUSG00000025158	Rfng	72.3272	3.87685	2.21976e-08	14.6909	protein coding gene	NA	RFNG O-fucosylpeptide 3-beta-N-acetylglucosaminyltransferase
ENSMUSG00000032218	Ccnb2	92.4127	4.20832	1.0209e-05	18.4854	protein coding gene	non-endocrine	cyclin B2
ENSMUSG00000024621	Csf1r	51.2137	4.72161	0.0122991	26.3843	protein coding gene	non-endocrine	colony stimulating factor 1 receptor
ENSMUSG00000026712	Mrc1	95.1448	4.76462	0.00850313	27.1828	protein coding gene	non-endocrine	mannose receptor, C type 1
ENSMUSG00000022122	Ednrb	88.5786	5.86621	8.16511e-05	58.3318	protein coding gene	non-endocrine	endothelin receptor type B
ENSMUSG00000003420	Fcgrt	90.7612	5.98515	0.0255688	63.3445	protein coding gene	non-endocrine	Fc fragment of IgG receptor and transporter
ENSMUSG00000022150	Dab2	295.674	6.26851	0.00681213	77.0922	protein coding gene	non-endocrine	disabled 2, mitogen-responsive phosphoprotein
ENSMUSG00000027469	Tpx2	86.582	6.27065	4.37757e-05	77.2064	protein coding gene	non-endocrine	TPX2, microtubule-associated
ENSMUSG00000028307	Aldob	76.8911	6.3515	1.51903e-05	81.6568	protein coding gene	NA	aldolase B, fructose-bisphosphate
ENSMUSG00000038642	Ctss	117.17	7.63386	0.0125494	198.618	protein coding gene	non-endocrine	cathepsin S
ENSMUSG00000035373	Ccl7	213.227	8.92479	0.006865	485.991	protein coding gene	NA	chemokine (C-C motif) ligand 7
ENSMUSG00000045730	Adrb2	99.6879	9.29647	0.000579353	628.805	protein coding gene	NA	adrenergic receptor, beta 2
ENSMUSG00000018930	Ccl4	131.92	9.70113	0.0353714	832.401	protein coding gene	NA	chemokine (C-C motif) ligand 4

## Sheet: Table 2
Table 2
Differential expression analysis results (downregulated genes): gProfiler
# version: e106_eg53_p16_65fcd97
# date: 5. 8. 2022 15:15:39
# organism: mmusculus
# all results: false
# ordered: false
# no iea: false
# sources: GO:MF	GO:BP	GO:CC	KEGG	REAC	WP	TF	MIRNA	HPA	CORUM	HP
# combined: false
# numeric ns: ENTREZGENE_ACC
# domain scope: annotated
# measure underrepresentation: false
# significance threshold method: g_SCS
# user threshold: 0.05
# no evidences: false
# query genes included: query_1<ENSMUSG00000054667	ENSMUSG00000029819	ENSMUSG00000048126	ENSMUSG00000027202	ENSMUSG00000025491	ENSMUSG00000032899	ENSMUSG00000067219	ENSMUSG00000005232	ENSMUSG00000029656	ENSMUSG00000030513	ENSMUSG00000003476	ENSMUSG00000067786	ENSMUSG00000035804	ENSMUSG00000025582	ENSMUSG00000026609	ENSMUSG00000046814	ENSMUSG00000046593	ENSMUSG00000034701	ENSMUSG00000047591	ENSMUSG00000024552	ENSMUSG00000015829	ENSMUSG00000043333	ENSMUSG00000035439	ENSMUSG00000044734	ENSMUSG00000078963	ENSMUSG00000006362	ENSMUSG00000022421	ENSMUSG00000032356	ENSMUSG00000043587	ENSMUSG00000075254	ENSMUSG00000003032	ENSMUSG00000025020	ENSMUSG00000029875	ENSMUSG00000015652	ENSMUSG00000028976	ENSMUSG00000025272	ENSMUSG00000023236	ENSMUSG00000073295	ENSMUSG00000020151	ENSMUSG00000020376	ENSMUSG00000050947	ENSMUSG00000044453	ENSMUSG00000026511	ENSMUSG00000043668	ENSMUSG00000022054	ENSMUSG00000028944	ENSMUSG00000011254	ENSMUSG00000038080	ENSMUSG00000019806	ENSMUSG00000051331
# query genes not included: none
# query genes duplicates: none
source	term_name	term_id	adjusted_p_value	negative_log10_of_adjusted_p_value	gene_ratio	term_size	query_size	intersection_size	effective_domain_size	intersections
GO:BP	regulation of biological quality	GO:0065008	3.01308e-05	4.52099	0.00992802	4029	110	40	27543	NPY,G6PC2,PCSK6,CRHR2,NNAT,INS1,NPTX1,USH2A,NEUROD1,MAFA,TNR,SERPINB1A,RASGRF1,HEG1,KLF4,SLIT1,STEAP1,SLC2A5,SCG5,AMIGO1,FFAR1,CACNA1C,SLITRK6,NANOS1,ISL1,SCGN,CD9,EIF2AK4,HMGCR,PCSK2,FERMT2,ATP2A3,CELF4,CCDC66,CPE,SELENOS,NKIRAS1,RAPGEF4,HSP90AA1,EPB41L3
GO:BP	amide transport	GO:0042886	3.73059e-05	4.42822	0.034384	349	110	12	27543	G6PC2,CRHR2,NNAT,NEUROD1,MAFA,SLC14A2,FFAR1,CACNA1C,ISL1,HMGCR,CPE,RAPGEF4
GO:BP	peptide hormone secretion	GO:0030072	4.3725e-05	4.35927	0.0388693	283	110	11	27543	G6PC2,CRHR2,NNAT,NEUROD1,MAFA,FFAR1,CACNA1C,ISL1,HMGCR,CPE,RAPGEF4
GO:BP	peptide secretion	GO:0002790	5.61675e-05	4.25051	0.037931	290	110	11	27543	G6PC2,CRHR2,NNAT,NEUROD1,MAFA,FFAR1,CACNA1C,ISL1,HMGCR,CPE,RAPGEF4
GO:BP	hormone secretion	GO:0046879	5.92948e-05	4.22698	0.032967	364	110	12	27543	G6PC2,CRHR2,NNAT,NEUROD1,MAFA,SCG5,FFAR1,CACNA1C,ISL1,HMGCR,CPE,RAPGEF4
GO:BP	insulin secretion	GO:0030073	6.15739e-05	4.2106	0.0440529	227	110	10	27543	G6PC2,CRHR2,NNAT,NEUROD1,MAFA,FFAR1,CACNA1C,ISL1,HMGCR,RAPGEF4
GO:BP	hormone transport	GO:0009914	7.75043e-05	4.11067	0.0321716	373	110	12	27543	G6PC2,CRHR2,NNAT,NEUROD1,MAFA,SCG5,FFAR1,CACNA1C,ISL1,HMGCR,CPE,RAPGEF4
GO:BP	localization	GO:0051179	0.000107992	3.96661	0.00809909	6297	110	51	27543	SLC12A1,IFITM1,NIPAL1,G6PC2,PCSK6,CRHR2,NNAT,INS1,NPTX1,USH2A,NEUROD1,MAFA,SLC14A2,TNR,RASGRF1,HEG1,KLF4,SLIT1,STEAP1,SLC2A5,SCG5,PTPRR,AMIGO1,FFAR1,SRP9,CACNA1C,NANOS1,FMN2,ISL1,CD9,IL1R1,EPG5,SORL1,INSM1,PACC1,HMGCR,CEP83,MAGT1,FERMT2,SCFD1,ATP2A3,HSP90B1,TEX2,CCDC66,CPE,KDELR2,SELENOS,RAPGEF4,HSP90AA1,DERL2,EPB41L3
GO:BP	peptide transport	GO:0015833	0.00011834	3.92687	0.0352564	312	110	11	27543	G6PC2,CRHR2,NNAT,NEUROD1,MAFA,FFAR1,CACNA1C,ISL1,HMGCR,CPE,RAPGEF4
GO:BP	regulation of hormone levels	GO:0010817	0.000196829	3.70591	0.024055	582	110	14	27543	G6PC2,PCSK6,CRHR2,NNAT,NEUROD1,MAFA,SCG5,FFAR1,CACNA1C,ISL1,HMGCR,PCSK2,CPE,RAPGEF4
GO:BP	protein localization	GO:0008104	0.000226168	3.64557	0.0116326	2493	110	29	27543	G6PC2,CRHR2,NNAT,INS1,NPTX1,USH2A,NEUROD1,MAFA,HEG1,SCG5,FFAR1,SRP9,CACNA1C,FMN2,ISL1,SORL1,HMGCR,CEP83,FERMT2,SCFD1,HSP90B1,CCDC66,CPE,KDELR2,SELENOS,RAPGEF4,HSP90AA1,DERL2,EPB41L3
GO:BP	protein secretion	GO:0009306	0.000810202	3.09141	0.0291005	378	110	11	27543	G6PC2,CRHR2,NNAT,INS1,NEUROD1,MAFA,FFAR1,CACNA1C,ISL1,HMGCR,RAPGEF4
GO:BP	establishment of protein localization to extracellular region	GO:0035592	0.000831661	3.08005	0.0290237	379	110	11	27543	G6PC2,CRHR2,NNAT,INS1,NEUROD1,MAFA,FFAR1,CACNA1C,ISL1,HMGCR,RAPGEF4
GO:BP	protein localization to extracellular region	GO:0071692	0.00099649	3.00153	0.0284974	386	110	11	27543	G6PC2,CRHR2,NNAT,INS1,NEUROD1,MAFA,FFAR1,CACNA1C,ISL1,HMGCR,RAPGEF4
GO:BP	establishment of protein localization	GO:0045184	0.00144982	2.83869	0.0131658	1671	110	22	27543	G6PC2,CRHR2,NNAT,INS1,USH2A,NEUROD1,MAFA,SCG5,FFAR1,SRP9,CACNA1C,FMN2,ISL1,SORL1,HMGCR,SCFD1,HSP90B1,KDELR2,SELENOS,RAPGEF4,HSP90AA1,DERL2
GO:BP	cell-cell signaling	GO:0007267	0.00175208	2.75645	0.0130178	1690	110	22	27543	NPY,G6PC2,CRHR2,NNAT,NPTX1,NEUROD1,MAFA,TNR,RASGRF1,KLF4,SCG5,FFAR1,CACNA1C,ISL1,SCGN,EIF2AK4,CEP89,HMGCR,FERMT2,CELF4,CPE,RAPGEF4
GO:BP	protein transport	GO:0015031	0.00183143	2.73721	0.0134961	1556	110	21	27543	G6PC2,CRHR2,NNAT,INS1,NEUROD1,MAFA,SCG5,FFAR1,SRP9,CACNA1C,FMN2,ISL1,SORL1,HMGCR,SCFD1,HSP90B1,KDELR2,SELENOS,RAPGEF4,HSP90AA1,DERL2
GO:BP	macromolecule localization	GO:0033036	0.0026889	2.57043	0.010101	2970	110	30	27543	G6PC2,CRHR2,NNAT,INS1,NPTX1,USH2A,NEUROD1,MAFA,HEG1,SCG5,FFAR1,SRP9,CACNA1C,FMN2,ISL1,SORL1,HMGCR,CEP83,FERMT2,SCFD1,HSP90B1,TEX2,CCDC66,CPE,KDELR2,SELENOS,RAPGEF4,HSP90AA1,DERL2,EPB41L3
GO:BP	nitrogen compound transport	GO:0071705	0.0027118	2.56674	0.011846	2026	110	24	27543	G6PC2,CRHR2,NNAT,INS1,NEUROD1,MAFA,SLC14A2,SCG5,FFAR1,SRP9,CACNA1C,FMN2,ISL1,EPG5,SORL1,HMGCR,SCFD1,HSP90B1,CPE,KDELR2,SELENOS,RAPGEF4,HSP90AA1,DERL2
GO:BP	establishment of localization	GO:0051234	0.0029574	2.52909	0.00839983	4762	110	40	27543	SLC12A1,NIPAL1,G6PC2,PCSK6,CRHR2,NNAT,INS1,NPTX1,USH2A,NEUROD1,MAFA,SLC14A2,RASGRF1,SLIT1,STEAP1,SLC2A5,SCG5,AMIGO1,FFAR1,SRP9,CACNA1C,FMN2,ISL1,CD9,EPG5,SORL1,PACC1,HMGCR,CEP83,MAGT1,SCFD1,ATP2A3,HSP90B1,TEX2,CPE,KDELR2,SELENOS,RAPGEF4,HSP90AA1,DERL2
GO:BP	peptide hormone processing	GO:0016486	0.0031084	2.50746	0.190476	21	110	4	27543	PCSK6,SCG5,PCSK2,CPE
GO:BP	transport	GO:0006810	0.00354897	2.4499	0.00846538	4607	110	39	27543	SLC12A1,NIPAL1,G6PC2,PCSK6,CRHR2,NNAT,INS1,NPTX1,NEUROD1,MAFA,SLC14A2,RASGRF1,SLIT1,STEAP1,SLC2A5,SCG5,AMIGO1,FFAR1,SRP9,CACNA1C,FMN2,ISL1,CD9,EPG5,SORL1,PACC1,HMGCR,CEP83,MAGT1,SCFD1,ATP2A3,HSP90B1,TEX2,CPE,KDELR2,SELENOS,RAPGEF4,HSP90AA1,DERL2
GO:BP	regulation of protein transport	GO:0051223	0.00415309	2.38163	0.0221402	542	110	12	27543	G6PC2,CRHR2,NNAT,INS1,FFAR1,ISL1,SORL1,HMGCR,SCFD1,RAPGEF4,HSP90AA1,DERL2
GO:BP	multicellular organism development	GO:0007275	0.00484765	2.31447	0.00812686	5045	110	41	27543	NPY,IFITM1,PCSK6,CRHR2,NNAT,NPTX1,USH2A,NEUROD1,TNR,CBFA2T3,RASGRF1,HEG1,KLF4,SLIT1,PTPRR,AMIGO1,CACNA1C,SLITRK6,NANOS1,ISL1,CD9,IL1R1,MBTPS2,ZDBF2,SORL1,EIF2AK4,SHLD2,INSM1,CRYBA2,SMARCA1,PCSK2,RESP18,FERMT2,PRPS1,CELF4,CPE,NKIRAS1,RAPGEF4,HSP90AA1,EPB41L3,MED21
GO:BP	signal release	GO:0023061	0.00614162	2.21172	0.0213144	563	110	12	27543	G6PC2,CRHR2,NNAT,NEUROD1,MAFA,SCG5,FFAR1,CACNA1C,ISL1,HMGCR,CPE,RAPGEF4
GO:BP	signaling receptor ligand precursor processing	GO:0140448	0.00648956	2.18778	0.16	25	110	4	27543	PCSK6,SCG5,PCSK2,CPE
GO:BP	regulation of establishment of protein localization	GO:0070201	0.00709632	2.14897	0.0210158	571	110	12	27543	G6PC2,CRHR2,NNAT,INS1,FFAR1,ISL1,SORL1,HMGCR,SCFD1,RAPGEF4,HSP90AA1,DERL2
GO:BP	organic substance transport	GO:0071702	0.00779055	2.10843	0.0105434	2466	110	26	27543	G6PC2,CRHR2,NNAT,INS1,NEUROD1,MAFA,SLC14A2,SLC2A5,SCG5,FFAR1,SRP9,CACNA1C,FMN2,ISL1,EPG5,SORL1,HMGCR,SCFD1,HSP90B1,TEX2,CPE,KDELR2,SELENOS,RAPGEF4,HSP90AA1,DERL2
GO:BP	response to hexose	GO:0009746	0.0116918	1.93212	0.0337553	237	110	8	27543	CRHR2,NNAT,NPTX1,NEUROD1,MAFA,SLC2A5,HMGCR,SELENOS
GO:BP	response to monosaccharide	GO:0034284	0.0153617	1.81356	0.0325203	246	110	8	27543	CRHR2,NNAT,NPTX1,NEUROD1,MAFA,SLC2A5,HMGCR,SELENOS
GO:BP	neurogenesis	GO:0022008	0.0217434	1.66267	0.0115258	1822	110	21	27543	NPY,NPTX1,USH2A,NEUROD1,TNR,RASGRF1,KLF4,SLIT1,AMIGO1,SLITRK6,NANOS1,ISL1,CD9,IL1R1,SORL1,EIF2AK4,INSM1,SMARCA1,RAPGEF4,HSP90AA1,EPB41L3
GO:BP	anatomical structure development	GO:0048856	0.0250537	1.60113	0.00727449	6186	110	45	27543	NPY,IFITM1,PCSK6,CRHR2,NNAT,NPTX1,USH2A,NEUROD1,TNR,CBFA2T3,RASGRF1,HEG1,KLF4,SLIT1,PTPRR,AMIGO1,CACNA1C,SLITRK6,NANOS1,FMN2,ISL1,CD9,IL1R1,MBTPS2,ZDBF2,SORL1,EIF2AK4,SHLD2,INSM1,CRYBA2,HMGCR,SMARCA1,PCSK2,RESP18,FERMT2,PRPS1,SCFD1,CELF4,CPE,NKIRAS1,RAPGEF4,HSP90AA1,CEP57,EPB41L3,MED21
GO:BP	nervous system development	GO:0007399	0.0272827	1.56411	0.0100847	2479	110	25	27543	NPY,NNAT,NPTX1,USH2A,NEUROD1,TNR,RASGRF1,KLF4,SLIT1,AMIGO1,SLITRK6,NANOS1,ISL1,CD9,IL1R1,SORL1,EIF2AK4,INSM1,SMARCA1,PCSK2,PRPS1,CPE,RAPGEF4,HSP90AA1,EPB41L3
GO:BP	secretion by cell	GO:0032940	0.027364	1.56282	0.0158014	886	110	14	27543	G6PC2,PCSK6,CRHR2,NNAT,INS1,NEUROD1,MAFA,SCG5,FFAR1,CACNA1C,ISL1,HMGCR,CPE,RAPGEF4
GO:BP	response to carbohydrate	GO:0009743	0.0302048	1.51992	0.0296296	270	110	8	27543	CRHR2,NNAT,NPTX1,NEUROD1,MAFA,SLC2A5,HMGCR,SELENOS
GO:BP	protein metabolic process	GO:0019538	0.0309524	1.50931	0.00746932	5623	110	42	27543	COL6A3,STYK1,PCSK6,RHBDL2,SERPINB1A,CBFA2T3,PXYLP1,HEG1,KLF4,SCG5,PTPRR,RNF130,SRP9,PRKAG2,KDM1B,NANOS1,FMN2,ISL1,PCGF5,MBTPS2,NMT2,SORL1,EIF2AK4,INSM1,P4HA1,HMGCR,USP31,PCSK2,MAGT1,FERMT2,ATP2A3,HSP90B1,CPE,SELENOS,HSP90AA1,EIF1A,POGLUT3,DERL2,ST18,MRPL58,NAA20,MED21
GO:BP	regulation of multicellular organismal process	GO:0051239	0.0359153	1.44472	0.00946041	2854	110	27	27543	NPY,CRHR2,NPTX1,NEUROD1,TNR,SERPINB1A,HEG1,KLF4,SLIT1,PTPRR,AMIGO1,FFAR1,CACNA1C,SLITRK6,ISL1,CD9,IL1R1,SORL1,EIF2AK4,SHLD2,HMGCR,FERMT2,CELF4,CPE,SELENOS,RAPGEF4,HSP90AA1
GO:BP	generation of neurons	GO:0048699	0.0365259	1.4374	0.0119723	1587	110	19	27543	NPY,NPTX1,USH2A,NEUROD1,TNR,RASGRF1,KLF4,SLIT1,AMIGO1,SLITRK6,NANOS1,ISL1,IL1R1,EIF2AK4,INSM1,SMARCA1,RAPGEF4,HSP90AA1,EPB41L3
GO:BP	organonitrogen compound metabolic process	GO:1901564	0.0415956	1.38095	0.00706388	6512	110	46	27543	NPY,COL6A3,STYK1,PCSK6,CRHR2,RHBDL2,SERPINB1A,CBFA2T3,PXYLP1,HEG1,KLF4,SCG5,NUDT11,PTPRR,RNF130,SRP9,PRKAG2,KDM1B,NANOS1,FMN2,ISL1,PCGF5,MBTPS2,NMT2,SORL1,EIF2AK4,INSM1,P4HA1,HMGCR,USP31,PCSK2,MAGT1,FERMT2,PRPS1,ATP2A3,HSP90B1,CPE,SELENOS,HSP90AA1,EIF1A,POGLUT3,DERL2,ST18,MRPL58,NAA20,MED21
GO:BP	regulation of protein localization	GO:0032880	0.0441545	1.35503	0.0151351	925	110	14	27543	G6PC2,CRHR2,NNAT,INS1,FFAR1,ISL1,SORL1,HMGCR,FERMT2,SCFD1,CCDC66,RAPGEF4,HSP90AA1,DERL2
GO:CC	cellular anatomical entity	GO:0110165	5.31445e-07	6.27454	0.00483623	22745	110	110	27317	IRS4,NPY,COL6A3,SLC12A1,IFITM1,STYK1,NIPAL1,G6PC2,C8B,PCSK6,CRHR2,NNAT,INS1,NPTX1,USH2A,GCHFR,TMEM215,NEUROD1,MAFA,SLC14A2,TNR,RHBDL2,HAUS8,SERPINB1A,HSBP1L1,CBFA2T3,RASGRF1,PXYLP1,HEG1,KLF4,SLIT1,CCDC184,STEAP1,SLC2A5,TRO,SCG5,NUDT11,PTPRR,RNF130,AMIGO1,FFAR1,SRP9,TOX3,NEFM,PRKAG2,THG1L,KDM1B,AIG1,CACNA1C,SLITRK6,NANOS1,NAP1L3,FMN2,ISL1,CD164L2,PCGF5,ELL2,SCGN,CD9,IL1R1,MBTPS2,NMT2,SGCE,ZDBF2,EP…
GO:CC	cytoplasm	GO:0005737	1.97024e-06	5.70548	0.00665732	11416	110	76	27317	IRS4,NPY,IFITM1,G6PC2,PCSK6,CRHR2,NNAT,INS1,NPTX1,USH2A,GCHFR,NEUROD1,HAUS8,SERPINB1A,HSBP1L1,CBFA2T3,RASGRF1,PXYLP1,KLF4,CCDC184,STEAP1,TRO,SCG5,NUDT11,PTPRR,RNF130,SRP9,TOX3,NEFM,PRKAG2,THG1L,CACNA1C,NANOS1,NAP1L3,FMN2,CD164L2,PCGF5,SCGN,MBTPS2,NMT2,SGCE,EPG5,SORL1,CARMIL3,EIF2AK4,PPP1R21,OCIAD2,CEP89,P4HA1,HMGCR,CEP83,PCSK2,RESP18,MAGT1,FERMT2,PRPS1,SCFD1,ATP2A3,HSP90B1,CELF4,TEX2,CCDC66,CPE,K…
GO:CC	endomembrane system	GO:0012505	1.33215e-05	4.87545	0.00960615	4164	110	40	27317	NPY,IFITM1,G6PC2,PCSK6,CRHR2,INS1,NPTX1,GCHFR,SERPINB1A,CBFA2T3,PXYLP1,STEAP1,SCG5,AIG1,FMN2,PCGF5,SCGN,MBTPS2,NMT2,SGCE,SORL1,PPP1R21,OCIAD2,P4HA1,HMGCR,CEP83,PCSK2,RESP18,MAGT1,SCFD1,ATP2A3,HSP90B1,TEX2,CPE,KDELR2,SELENOS,NKIRAS1,POGLUT3,DERL2,CEP57
GO:CC	vesicle	GO:0031982	0.000446511	3.35017	0.0114679	2180	110	25	27317	NPY,SLC12A1,IFITM1,PCSK6,INS1,NPTX1,GCHFR,SERPINB1A,STEAP1,SCG5,FMN2,CD164L2,SCGN,CD9,SORL1,PPP1R21,OCIAD2,PCSK2,RESP18,SCFD1,HSP90B1,CPE,KDELR2,HSP90AA1,DERL2
GO:CC	cytoplasmic vesicle	GO:0031410	0.00152564	2.81655	0.0113524	2026	110	23	27317	NPY,IFITM1,PCSK6,INS1,NPTX1,GCHFR,SERPINB1A,STEAP1,SCG5,FMN2,CD164L2,SCGN,SORL1,PPP1R21,OCIAD2,PCSK2,RESP18,SCFD1,HSP90B1,CPE,KDELR2,HSP90AA1,DERL2
GO:CC	intracellular vesicle	GO:0097708	0.00155078	2.80945	0.0113412	2028	110	23	27317	NPY,IFITM1,PCSK6,INS1,NPTX1,GCHFR,SERPINB1A,STEAP1,SCG5,FMN2,CD164L2,SCGN,SORL1,PPP1R21,OCIAD2,PCSK2,RESP18,SCFD1,HSP90B1,CPE,KDELR2,HSP90AA1,DERL2
GO:CC	intracellular anatomical structure	GO:0005622	0.00252235	2.5982	0.00524284	17357	110	91	27317	IRS4,NPY,IFITM1,G6PC2,PCSK6,CRHR2,NNAT,INS1,NPTX1,USH2A,GCHFR,NEUROD1,MAFA,HAUS8,SERPINB1A,HSBP1L1,CBFA2T3,RASGRF1,PXYLP1,KLF4,CCDC184,STEAP1,TRO,SCG5,NUDT11,PTPRR,RNF130,SRP9,TOX3,NEFM,PRKAG2,THG1L,KDM1B,CACNA1C,NANOS1,NAP1L3,FMN2,ISL1,CD164L2,PCGF5,ELL2,SCGN,IL1R1,MBTPS2,NMT2,SGCE,ZDBF2,EPG5,SORL1,CARMIL3,EIF2AK4,PPP1R21,SHLD2,INSM1,OCIAD2,CEP89,P4HA1,SMC6,HMGCR,CEP83,USP31,SMARCA1,PCSK2,RESP18…
GO:CC	membrane	GO:0016020	0.00276808	2.55782	0.00623721	10261	110	64	27317	IRS4,COL6A3,SLC12A1,IFITM1,STYK1,NIPAL1,G6PC2,C8B,PCSK6,CRHR2,NNAT,NPTX1,USH2A,GCHFR,TMEM215,SLC14A2,TNR,RHBDL2,CBFA2T3,RASGRF1,PXYLP1,HEG1,SLIT1,STEAP1,SLC2A5,PTPRR,RNF130,AMIGO1,FFAR1,AIG1,CACNA1C,SLITRK6,FMN2,CD164L2,SCGN,CD9,IL1R1,MBTPS2,NMT2,SGCE,SORL1,CARMIL3,OCIAD2,CEP89,PACC1,HMGCR,PCSK2,TMEM263,MAGT1,FERMT2,SCFD1,ATP2A3,HSP90B1,TEX2,CPE,KDELR2,SELENOS,RAPGEF4,HSP90AA1,EIF1A,DERL2,EPB41L3…
GO:CC	endoplasmic reticulum lumen	GO:0005788	0.00369201	2.43274	0.048	125	110	6	27317	PCSK6,P4HA1,PCSK2,RESP18,HSP90B1,POGLUT3
GO:CC	perikaryon	GO:0043204	0.00569338	2.24463	0.0346535	202	110	7	27317	NPY,CRHR2,AMIGO1,CACNA1C,PCSK2,RESP18,CPE
GO:CC	somatodendritic compartment	GO:0036477	0.00905369	2.04317	0.013876	1081	110	15	27317	NPY,CRHR2,USH2A,GCHFR,RASGRF1,AMIGO1,CACNA1C,SCGN,SGCE,SORL1,PCSK2,RESP18,CPE,RAPGEF4,HSP90AA1
GO:CC	neuronal cell body	GO:0043025	0.0106734	1.9717	0.0166667	720	110	12	27317	NPY,CRHR2,USH2A,RASGRF1,AMIGO1,CACNA1C,SORL1,PCSK2,RESP18,CPE,RAPGEF4,HSP90AA1
GO:CC	endoplasmic reticulum	GO:0005783	0.0121233	1.91638	0.010929	1830	110	20	27317	G6PC2,PCSK6,CRHR2,FMN2,MBTPS2,SORL1,P4HA1,HMGCR,PCSK2,RESP18,MAGT1,SCFD1,ATP2A3,HSP90B1,TEX2,KDELR2,SELENOS,NKIRAS1,POGLUT3,DERL2
GO:CC	neuron projection	GO:0043005	0.0180797	1.74281	0.0114068	1578	110	18	27317	NPY,CRHR2,NPTX1,USH2A,GCHFR,RASGRF1,AMIGO1,NEFM,CACNA1C,SCGN,IL1R1,SGCE,PCSK2,CCDC66,CPE,RAPGEF4,HSP90AA1,EPB41L3
GO:CC	cell body	GO:0044297	0.0316823	1.49918	0.0148699	807	110	12	27317	NPY,CRHR2,USH2A,RASGRF1,AMIGO1,CACNA1C,SORL1,PCSK2,RESP18,CPE,RAPGEF4,HSP90AA1
KEGG	Type II diabetes mellitus	KEGG:04930	0.00421342	2.37537	0.0833333	48	38	4	8583	IRS4,INS1,MAFA,CACNA1C
KEGG	AMPK signaling pathway	KEGG:04152	0.0145952	1.83579	0.0406504	123	38	5	8583	IRS4,G6PC2,INS1,PRKAG2,HMGCR
KEGG	Maturity onset diabetes of the young	KEGG:04950	0.0165889	1.78018	0.111111	27	38	3	8583	INS1,NEUROD1,MAFA
KEGG	Adipocytokine signaling pathway	KEGG:04920	0.0185174	1.73242	0.0571429	70	38	4	8583	IRS4,NPY,G6PC2,PRKAG2
KEGG	Insulin secretion	KEGG:04911	0.0389954	1.40899	0.0470588	85	38	4	8583	INS1,FFAR1,CACNA1C,RAPGEF4
KEGG	Protein processing in endoplasmic reticulum	KEGG:04141	0.0451414	1.34543	0.0318471	157	38	5	8583	MBTPS2,EIF2AK4,HSP90B1,SELENOS,DERL2
REAC	Anchoring of the basal body to the plasma membrane	REAC:R-MMU-5620912	0.0401422	1.3964	0.0561798	89	51	5	8710	HAUS8,CEP89,CEP83,HSP90AA1,CEP57
TF	Factor: RNF96 motif: BCCCGCRGCC	TF:M01199	2.21783e-05	4.65407	0.00957764	6369	112	61	21833	NPY,PCSK6,NPTX1,GCHFR,MAFA,RHBDL2,SERPINB1A,HSBP1L1,CBFA2T3,NPTXR,PXYLP1,HEG1,KLF4,SLIT1,CCDC184,STEAP1,SCG5,NUDT11,RNF130,AMIGO1,TOX3,NEFM,PRKAG2,KDM1B,CACNA1C,NANOS1,FMN2,ISL1,CD164L2,PCGF5,ELL2,MBTPS2,NMT2,ZDBF2,SORL1,EIF2AK4,SHLD2,INSM1,CEP89,P4HA1,SMC6,CEP83,USP31,SMARCA1,PCSK2,TMEM263,MAGT1,FERMT2,CELF4,TEX2,CCDC66,SELENOS,NKIRAS1,RAPGEF4,HSP90AA1,EIF1A,KHDRBS3,POGLUT3,DERL2,EPB41L3,NAA20
TF	Factor: FOXN4 motif: NNWANNCGWMCGCGTCNNNNMT	TF:M04662	3.77321e-05	4.42329	0.00655185	16026	112	105	21833	IRS4,NPY,COL6A3,SLC12A1,IFITM1,NIPAL1,C8B,PCSK6,CRHR2,NNAT,NPTX1,GCHFR,TMEM215,NEUROD1,MAFA,TNR,RHBDL2,HAUS8,HSBP1L1,CBFA2T3,NPTXR,RASGRF1,PXYLP1,KLF4,SLIT1,CCDC184,STEAP1,SLC2A5,TRO,SCG5,NUDT11,PTPRR,RNF130,AMIGO1,FFAR1,SRP9,TOX3,NEFM,PRKAG2,THG1L,KDM1B,AIG1,CACNA1C,SLITRK6,NANOS1,NAP1L3,FMN2,ISL1,CD164L2,PCGF5,ELL2,SCGN,CD9,IL1R1,MBTPS2,NMT2,SGCE,ZDBF2,EPG5,SORL1,CARMIL3,EIF2AK4,PPP1R21,SHLD2,I…
TF	Factor: Kaiso motif: SARNYCTCGCGAGAN match class: 1	TF:M10276_1	3.99685e-05	4.39828	0.0080008	9999	112	80	21833	IRS4,NPY,PCSK6,CRHR2,NNAT,NPTX1,GCHFR,TMEM215,NEUROD1,MAFA,RHBDL2,HAUS8,HSBP1L1,CBFA2T3,NPTXR,RASGRF1,PXYLP1,HEG1,KLF4,SLIT1,CCDC184,STEAP1,NUDT11,PTPRR,RNF130,AMIGO1,FFAR1,TOX3,NEFM,PRKAG2,KDM1B,AIG1,CACNA1C,NANOS1,FMN2,ISL1,PCGF5,MBTPS2,NMT2,SGCE,ZDBF2,SORL1,CARMIL3,PPP1R21,SHLD2,INSM1,OCIAD2,CEP89,CRYBA2,P4HA1,PACC1,SMC6,HMGCR,CEP83,USP31,SMARCA1,PCSK2,TMEM263,RESP18,FERMT2,PRPS1,SCFD1,ATP2A3,…
TF	Factor: E2F-4 motif: NTTTCSCGCC	TF:M07380	0.000103167	3.98646	0.00774315	10590	112	82	21833	IRS4,NPY,COL6A3,SLC12A1,NIPAL1,PCSK6,CRHR2,NNAT,INS1,NPTX1,GCHFR,TMEM215,NEUROD1,MAFA,RHBDL2,HAUS8,CBFA2T3,NPTXR,RASGRF1,PXYLP1,HEG1,KLF4,SLIT1,CCDC184,SLC2A5,TRO,NUDT11,RNF130,AMIGO1,SRP9,TOX3,NEFM,PRKAG2,THG1L,KDM1B,CACNA1C,NANOS1,NAP1L3,FMN2,ISL1,CD164L2,PCGF5,CD9,MBTPS2,NMT2,SGCE,EPG5,CARMIL3,PPP1R21,SHLD2,INSM1,P4HA1,PACC1,SMC6,HMGCR,CEP83,USP31,SMARCA1,PCSK2,TMEM263,RESP18,FERMT2,PRPS1,ATP2…
TF	Factor: ZF5 motif: GYCGCGCARNGCNN match class: 1	TF:M02933_1	0.000165105	3.78224	0.00957265	5850	112	56	21833	PCSK6,CRHR2,NNAT,NPTX1,GCHFR,NEUROD1,MAFA,RHBDL2,HAUS8,CBFA2T3,NPTXR,RASGRF1,PXYLP1,HEG1,KLF4,STEAP1,NUDT11,RNF130,AMIGO1,TOX3,NEFM,PRKAG2,KDM1B,AIG1,CACNA1C,NANOS1,FMN2,ISL1,CD9,NMT2,SGCE,ZDBF2,SORL1,SHLD2,INSM1,OCIAD2,CRYBA2,PACC1,CEP83,USP31,PCSK2,TMEM263,FERMT2,PRPS1,CPE,KDELR2,NKIRAS1,RAPGEF4,HSP90AA1,EIF1A,KHDRBS3,POGLUT3,EPB41L3,COA6,MRPL58,NAA20
TF	Factor: BEN motif: CAGCGRNV match class: 1	TF:M01240_1	0.000207949	3.68204	0.00732052	12021	112	88	21833	IRS4,NPY,NIPAL1,PCSK6,CRHR2,NNAT,NPTX1,GCHFR,TMEM215,MAFA,RHBDL2,HAUS8,HSBP1L1,CBFA2T3,NPTXR,PXYLP1,HEG1,SLIT1,CCDC184,STEAP1,SCG5,NUDT11,RNF130,AMIGO1,SRP9,TOX3,NEFM,PRKAG2,THG1L,KDM1B,CACNA1C,NANOS1,NAP1L3,FMN2,ISL1,CD164L2,PCGF5,ELL2,SCGN,CD9,MBTPS2,NMT2,SGCE,ZDBF2,EPG5,SORL1,CARMIL3,EIF2AK4,PPP1R21,SHLD2,INSM1,CEP89,CRYBA2,P4HA1,PACC1,SMC6,HMGCR,CEP83,USP31,SMARCA1,PCSK2,TMEM263,RESP18,MAGT1,…
TF	Factor: FOXN4 motif: NNWANNCGWMCGCGTCNNNNMT match class: 1	TF:M04662_1	0.000352589	3.45273	0.00710438	12809	112	91	21833	IRS4,NPY,IFITM1,NIPAL1,PCSK6,CRHR2,NNAT,NPTX1,GCHFR,NEUROD1,MAFA,HAUS8,HSBP1L1,CBFA2T3,NPTXR,RASGRF1,PXYLP1,KLF4,SLIT1,CCDC184,STEAP1,SLC2A5,TRO,SCG5,NUDT11,RNF130,AMIGO1,FFAR1,SRP9,TOX3,NEFM,PRKAG2,THG1L,KDM1B,AIG1,CACNA1C,NANOS1,FMN2,ISL1,PCGF5,ELL2,SCGN,CD9,MBTPS2,NMT2,SGCE,ZDBF2,EPG5,SORL1,CARMIL3,EIF2AK4,PPP1R21,SHLD2,INSM1,OCIAD2,CEP89,CRYBA2,P4HA1,PACC1,SMC6,HMGCR,CEP83,USP31,SMARCA1,PCSK2…
TF	Factor: E2F motif: GGCGSG	TF:M00803	0.00113233	2.94603	0.00755909	10451	112	79	21833	IRS4,NPY,NIPAL1,C8B,PCSK6,CRHR2,NNAT,NPTX1,GCHFR,NEUROD1,MAFA,RHBDL2,HAUS8,CBFA2T3,NPTXR,RASGRF1,PXYLP1,HEG1,KLF4,CCDC184,TRO,NUDT11,RNF130,AMIGO1,SRP9,TOX3,NEFM,PRKAG2,KDM1B,AIG1,CACNA1C,NANOS1,NAP1L3,FMN2,ISL1,CD164L2,PCGF5,CD9,MBTPS2,NMT2,SGCE,ZDBF2,EPG5,SORL1,EIF2AK4,PPP1R21,SHLD2,INSM1,OCIAD2,CEP89,CRYBA2,P4HA1,PACC1,SMC6,CEP83,USP31,SMARCA1,PCSK2,TMEM263,FERMT2,PRPS1,SCFD1,ATP2A3,HSP90B1,CE…
TF	Factor: E2F-1 motif: GNGGGCGGGRMN	TF:M10209	0.00130999	2.88273	0.00672363	14278	112	96	21833	IRS4,NPY,COL6A3,IFITM1,PCSK6,CRHR2,NNAT,INS1,NPTX1,GCHFR,NEUROD1,MAFA,RHBDL2,HAUS8,HSBP1L1,CBFA2T3,NPTXR,RASGRF1,PXYLP1,HEG1,KLF4,SLIT1,CCDC184,STEAP1,SLC2A5,TRO,SCG5,NUDT11,RNF130,AMIGO1,FFAR1,SRP9,TOX3,NEFM,PRKAG2,THG1L,KDM1B,AIG1,CACNA1C,NANOS1,NAP1L3,FMN2,CD164L2,PCGF5,ELL2,SCGN,CD9,IL1R1,MBTPS2,NMT2,SGCE,ZDBF2,EPG5,SORL1,CARMIL3,EIF2AK4,PPP1R21,SHLD2,INSM1,OCIAD2,CEP89,P4HA1,PACC1,SMC6,HMGCR…
TF	Factor: Egr-2 motif: GCGTGGGCGG	TF:M05494	0.00131593	2.88077	0.00856117	7242	112	62	21833	NIPAL1,PCSK6,CRHR2,NPTX1,GCHFR,NEUROD1,MAFA,HAUS8,HSBP1L1,CBFA2T3,PXYLP1,HEG1,KLF4,SLC2A5,TRO,NUDT11,RNF130,AMIGO1,TOX3,NEFM,PRKAG2,KDM1B,AIG1,NANOS1,FMN2,PCGF5,CD9,NMT2,SGCE,ZDBF2,EPG5,SORL1,CARMIL3,PPP1R21,SHLD2,INSM1,OCIAD2,P4HA1,PACC1,SMC6,HMGCR,USP31,SMARCA1,PCSK2,TMEM263,RESP18,FERMT2,ATP2A3,HSP90B1,CELF4,TEX2,CCDC66,KDELR2,NKIRAS1,HSP90AA1,EIF1A,KHDRBS3,POGLUT3,DERL2,CEP57,MRPL58,MED21
TF	Factor: E2F-4 motif: NGGGGGCGGGRMNN	TF:M10211	0.00239397	2.62088	0.00856898	7002	112	60	21833	IRS4,NPY,PCSK6,CRHR2,NNAT,NPTX1,GCHFR,NEUROD1,MAFA,RHBDL2,HAUS8,HSBP1L1,CBFA2T3,NPTXR,RASGRF1,HEG1,KLF4,SLIT1,STEAP1,SLC2A5,TRO,NUDT11,RNF130,AMIGO1,SRP9,TOX3,NEFM,THG1L,AIG1,CACNA1C,NAP1L3,PCGF5,ELL2,CD9,IL1R1,NMT2,EPG5,SORL1,CARMIL3,PPP1R21,SHLD2,INSM1,PACC1,SMC6,CEP83,USP31,SMARCA1,PCSK2,TMEM263,FERMT2,PRPS1,TEX2,SELENOS,HSP90AA1,EIF1A,KHDRBS3,POGLUT3,CEP57,EPB41L3,MED21
TF	Factor: AhR:Arnt motif: GRGKATYGCGTGMCWNSCC match class: 1	TF:M00237_1	0.00325856	2.48697	0.0160796	1306	112	21	21833	IRS4,NPTX1,GCHFR,SLIT1,NUDT11,TOX3,PRKAG2,KDM1B,CACNA1C,NMT2,SGCE,ZDBF2,EPG5,CARMIL3,SMC6,USP31,SMARCA1,NKIRAS1,EIF1A,CEP57,COA6
TF	Factor: Kaiso motif: SARNYCTCGCGAGAN	TF:M10276	0.00358659	2.44532	0.00679669	13536	112	92	21833	IRS4,NPY,SLC12A1,IFITM1,NIPAL1,C8B,PCSK6,CRHR2,NNAT,NPTX1,GCHFR,TMEM215,NEUROD1,MAFA,TNR,RHBDL2,HAUS8,HSBP1L1,CBFA2T3,NPTXR,RASGRF1,PXYLP1,HEG1,KLF4,SLIT1,CCDC184,STEAP1,NUDT11,PTPRR,RNF130,AMIGO1,FFAR1,SRP9,TOX3,NEFM,PRKAG2,THG1L,KDM1B,AIG1,CACNA1C,NANOS1,FMN2,ISL1,CD164L2,PCGF5,CD9,MBTPS2,NMT2,SGCE,ZDBF2,SORL1,CARMIL3,PPP1R21,SHLD2,INSM1,OCIAD2,CEP89,CRYBA2,P4HA1,PACC1,SMC6,HMGCR,CEP83,USP31,SM…
TF	Factor: E2F-1 motif: TTGGCGCGRAANNGNM	TF:M00938	0.00400177	2.39775	0.0093565	5237	112	49	21833	PCSK6,CRHR2,NNAT,NPTX1,NEUROD1,RHBDL2,HAUS8,PXYLP1,HEG1,KLF4,SLIT1,TRO,NUDT11,RNF130,AMIGO1,FFAR1,TOX3,KDM1B,AIG1,CACNA1C,NANOS1,NAP1L3,FMN2,ISL1,PCGF5,SCGN,NMT2,SGCE,SORL1,EIF2AK4,SHLD2,INSM1,OCIAD2,CRYBA2,P4HA1,SMC6,SMARCA1,PCSK2,FERMT2,PRPS1,ATP2A3,HSP90B1,CELF4,TEX2,KDELR2,HSP90AA1,EIF1A,EPB41L3,NAA20
TF	Factor: AP-2 motif: GSCCSCRGGCNRNRNN	TF:M00800	0.00405407	2.39211	0.00858878	6753	112	58	21833	SLC12A1,IFITM1,NIPAL1,PCSK6,NPTX1,USH2A,GCHFR,MAFA,RHBDL2,CBFA2T3,NPTXR,RASGRF1,PXYLP1,HEG1,KLF4,SLIT1,CCDC184,TRO,NUDT11,RNF130,AMIGO1,FFAR1,SRP9,PRKAG2,KDM1B,NANOS1,FMN2,ISL1,PCGF5,MBTPS2,NMT2,ZDBF2,EPG5,CARMIL3,SHLD2,INSM1,CEP89,CRYBA2,P4HA1,PACC1,HMGCR,CEP83,USP31,SMARCA1,RESP18,FERMT2,CELF4,TEX2,CCDC66,RAPGEF4,HSP90AA1,KHDRBS3,POGLUT3,CEP57,EPB41L3,COA6,MRPL58,MED21
TF	Factor: ZF5 motif: GYCGCGCARNGCNN	TF:M02933	0.00405613	2.39189	0.00766565	9523	112	73	21833	PCSK6,CRHR2,NNAT,NPTX1,GCHFR,NEUROD1,MAFA,RHBDL2,HAUS8,CBFA2T3,NPTXR,RASGRF1,PXYLP1,HEG1,KLF4,SLIT1,STEAP1,NUDT11,RNF130,AMIGO1,FFAR1,SRP9,TOX3,NEFM,PRKAG2,KDM1B,AIG1,CACNA1C,NANOS1,FMN2,ISL1,CD164L2,PCGF5,CD9,MBTPS2,NMT2,SGCE,ZDBF2,SORL1,CARMIL3,PPP1R21,SHLD2,INSM1,OCIAD2,CRYBA2,PACC1,SMC6,HMGCR,CEP83,USP31,PCSK2,TMEM263,MAGT1,FERMT2,PRPS1,ATP2A3,HSP90B1,CELF4,TEX2,CPE,KDELR2,NKIRAS1,RAPGEF4,HSP…
TF	Factor: E2F-2 motif: NNNANGGCGCGCNNN	TF:M02742	0.0041132	2.38582	0.0107193	3545	112	38	21833	NPY,CRHR2,GCHFR,MAFA,HAUS8,NPTXR,RASGRF1,PXYLP1,HEG1,NUDT11,RNF130,AMIGO1,TOX3,PRKAG2,KDM1B,CACNA1C,NANOS1,MBTPS2,NMT2,SGCE,ZDBF2,SORL1,CARMIL3,SHLD2,INSM1,SMC6,CEP83,SMARCA1,FERMT2,PRPS1,CELF4,KDELR2,RAPGEF4,HSP90AA1,KHDRBS3,POGLUT3,CEP57,FTSJ3
TF	Factor: Sp2 motif: NYSGCCCCGCCCCCY	TF:M03567	0.00462051	2.33531	0.00870647	6432	112	56	21833	CRHR2,NPTX1,GCHFR,NEUROD1,MAFA,RHBDL2,HAUS8,CBFA2T3,NPTXR,RASGRF1,HEG1,KLF4,CCDC184,STEAP1,SLC2A5,TRO,SCG5,NUDT11,RNF130,AMIGO1,SRP9,TOX3,NEFM,KDM1B,AIG1,CACNA1C,NAP1L3,PCGF5,ELL2,SCGN,CD9,IL1R1,NMT2,SORL1,CARMIL3,EIF2AK4,PPP1R21,SHLD2,INSM1,P4HA1,SMC6,USP31,SMARCA1,PCSK2,TMEM263,FERMT2,ATP2A3,CELF4,TEX2,SELENOS,RAPGEF4,HSP90AA1,EIF1A,KHDRBS3,EPB41L3,MED21
TF	Factor: AP-2beta motif: GCNNNGGSCNGVGGGN	TF:M01858	0.00523201	2.28133	0.00937134	5122	112	48	21833	IRS4,IFITM1,PCSK6,GCHFR,MAFA,HAUS8,NPTXR,HEG1,KLF4,SLIT1,CCDC184,STEAP1,NUDT11,RNF130,AMIGO1,TOX3,NEFM,KDM1B,CACNA1C,NANOS1,FMN2,PCGF5,ELL2,NMT2,SGCE,ZDBF2,SORL1,CARMIL3,EIF2AK4,PPP1R21,SHLD2,INSM1,CEP89,P4HA1,SMC6,HMGCR,USP31,TMEM263,HSP90B1,CELF4,TEX2,CCDC66,SELENOS,HSP90AA1,KHDRBS3,POGLUT3,EPB41L3,MED21
TF	Factor: BEN motif: CAGCGRNV	TF:M01240	0.00975418	2.01081	0.00626998	16268	112	102	21833	IRS4,NPY,COL6A3,STYK1,NIPAL1,G6PC2,PCSK6,CRHR2,NNAT,INS1,NPTX1,USH2A,GCHFR,TMEM215,NEUROD1,MAFA,RHBDL2,HAUS8,HSBP1L1,CBFA2T3,NPTXR,PXYLP1,HEG1,KLF4,SLIT1,CCDC184,STEAP1,SLC2A5,TRO,SCG5,NUDT11,PTPRR,RNF130,AMIGO1,SRP9,TOX3,NEFM,PRKAG2,THG1L,KDM1B,AIG1,CACNA1C,NANOS1,NAP1L3,FMN2,ISL1,CD164L2,PCGF5,ELL2,SCGN,CD9,IL1R1,MBTPS2,NMT2,SGCE,ZDBF2,EPG5,SORL1,CARMIL3,EIF2AK4,PPP1R21,SHLD2,INSM1,OCIAD2,CEP89…
TF	Factor: KLF3 motif: NNNNNNGGGCGGGGCNNGN	TF:M10278	0.0134216	1.87219	0.00816549	7348	112	60	21833	CRHR2,INS1,GCHFR,NEUROD1,MAFA,RHBDL2,HAUS8,CBFA2T3,NPTXR,RASGRF1,HEG1,KLF4,SLIT1,CCDC184,STEAP1,SLC2A5,TRO,SCG5,NUDT11,RNF130,AMIGO1,SRP9,TOX3,NEFM,KDM1B,AIG1,CACNA1C,PCGF5,ELL2,SCGN,CD9,IL1R1,NMT2,SORL1,CARMIL3,EIF2AK4,PPP1R21,SHLD2,INSM1,P4HA1,SMC6,USP31,SMARCA1,PCSK2,TMEM263,FERMT2,ATP2A3,CELF4,TEX2,CCDC66,SELENOS,NKIRAS1,RAPGEF4,HSP90AA1,EIF1A,KHDRBS3,CEP57,EPB41L3,NAA20,MED21
TF	Factor: ZF5 motif: GSGCGCGR match class: 1	TF:M00716_1	0.0159775	1.79649	0.00694789	12090	112	84	21833	IRS4,NPY,NIPAL1,PCSK6,CRHR2,NNAT,NPTX1,GCHFR,NEUROD1,MAFA,HAUS8,CBFA2T3,NPTXR,RASGRF1,PXYLP1,HEG1,KLF4,SLIT1,CCDC184,STEAP1,SLC2A5,TRO,NUDT11,RNF130,AMIGO1,FFAR1,SRP9,TOX3,NEFM,PRKAG2,KDM1B,AIG1,CACNA1C,NANOS1,NAP1L3,FMN2,ISL1,PCGF5,ELL2,CD9,MBTPS2,NMT2,SGCE,ZDBF2,EPG5,SORL1,CARMIL3,EIF2AK4,PPP1R21,SHLD2,INSM1,OCIAD2,CRYBA2,P4HA1,PACC1,SMC6,HMGCR,CEP83,USP31,SMARCA1,PCSK2,TMEM263,MAGT1,FERMT2,PRP…
TF	Factor: Sp1 motif: GGGGCGGGGC	TF:M00931	0.016584	1.78031	0.007718	8681	112	67	21833	IRS4,CRHR2,NNAT,NPTX1,GCHFR,NEUROD1,MAFA,RHBDL2,HAUS8,CBFA2T3,NPTXR,RASGRF1,HEG1,KLF4,SLIT1,CCDC184,STEAP1,SLC2A5,TRO,SCG5,NUDT11,RNF130,AMIGO1,SRP9,TOX3,NEFM,KDM1B,AIG1,CACNA1C,NAP1L3,FMN2,PCGF5,ELL2,SCGN,CD9,IL1R1,NMT2,ZDBF2,SORL1,CARMIL3,EIF2AK4,PPP1R21,SHLD2,INSM1,P4HA1,SMC6,USP31,SMARCA1,PCSK2,TMEM263,FERMT2,ATP2A3,HSP90B1,CELF4,TEX2,CCDC66,SELENOS,NKIRAS1,RAPGEF4,HSP90AA1,EIF1A,KHDRBS3,CEP5…
TF	Factor: E2F-1 motif: GNGGGCGGGRMN match class: 1	TF:M10209_1	0.0175895	1.75475	0.00722937	10651	112	77	21833	IRS4,NPY,PCSK6,CRHR2,NNAT,INS1,NPTX1,GCHFR,NEUROD1,MAFA,RHBDL2,HAUS8,HSBP1L1,CBFA2T3,NPTXR,RASGRF1,PXYLP1,HEG1,KLF4,SLIT1,CCDC184,STEAP1,SLC2A5,TRO,NUDT11,RNF130,AMIGO1,TOX3,NEFM,PRKAG2,KDM1B,AIG1,CACNA1C,NANOS1,CD164L2,PCGF5,ELL2,CD9,NMT2,ZDBF2,EPG5,SORL1,CARMIL3,EIF2AK4,PPP1R21,SHLD2,INSM1,OCIAD2,P4HA1,PACC1,SMC6,CEP83,USP31,SMARCA1,PCSK2,TMEM263,FERMT2,PRPS1,SCFD1,ATP2A3,CELF4,TEX2,CCDC66,KDEL…
TF	Factor: SP100 motif: NNCGTCGNNTAAWNN	TF:M02913	0.018051	1.7435	0.00775376	8512	112	66	21833	IRS4,NPY,COL6A3,SLC12A1,NIPAL1,PCSK6,CRHR2,NPTX1,USH2A,MAFA,HAUS8,CBFA2T3,NPTXR,RASGRF1,KLF4,NUDT11,RNF130,AMIGO1,SRP9,TOX3,NEFM,THG1L,KDM1B,CACNA1C,NANOS1,NAP1L3,ISL1,PCGF5,ELL2,SCGN,CD9,MBTPS2,NMT2,SGCE,ZDBF2,EPG5,EIF2AK4,SHLD2,INSM1,CRYBA2,PACC1,SMC6,HMGCR,CEP83,USP31,SMARCA1,PCSK2,TMEM263,RESP18,MAGT1,PRPS1,ATP2A3,HSP90B1,CELF4,CCDC66,KDELR2,SELENOS,NKIRAS1,HSP90AA1,EIF1A,KHDRBS3,POGLUT3,DERL…
TF	Factor: E2F motif: GGCGSG match class: 1	TF:M00803_1	0.018463	1.7337	0.00821646	7059	112	58	21833	IRS4,PCSK6,CRHR2,NNAT,NPTX1,GCHFR,MAFA,HAUS8,CBFA2T3,NPTXR,RASGRF1,PXYLP1,HEG1,KLF4,TRO,NUDT11,RNF130,AMIGO1,SRP9,TOX3,NEFM,PRKAG2,KDM1B,AIG1,CACNA1C,NANOS1,NAP1L3,FMN2,ISL1,CD164L2,PCGF5,CD9,NMT2,SGCE,ZDBF2,SORL1,SHLD2,INSM1,CRYBA2,P4HA1,PACC1,SMC6,CEP83,USP31,PCSK2,TMEM263,FERMT2,ATP2A3,CELF4,KDELR2,RAPGEF4,HSP90AA1,KHDRBS3,POGLUT3,DERL2,EPB41L3,MRPL58,NAA20
TF	Factor: E2F-3 motif: GGCGGGN	TF:M02089	0.0203471	1.6915	0.00707839	11302	112	80	21833	IRS4,NPY,IFITM1,PCSK6,CRHR2,NNAT,NPTX1,GCHFR,NEUROD1,MAFA,RHBDL2,HAUS8,CBFA2T3,NPTXR,RASGRF1,PXYLP1,HEG1,KLF4,SLIT1,CCDC184,STEAP1,SLC2A5,TRO,SCG5,NUDT11,RNF130,AMIGO1,SRP9,TOX3,NEFM,KDM1B,AIG1,CACNA1C,NANOS1,NAP1L3,FMN2,CD164L2,PCGF5,ELL2,SCGN,CD9,IL1R1,NMT2,ZDBF2,EPG5,SORL1,CARMIL3,EIF2AK4,PPP1R21,SHLD2,INSM1,OCIAD2,P4HA1,PACC1,SMC6,USP31,SMARCA1,PCSK2,TMEM263,MAGT1,FERMT2,ATP2A3,HSP90B1,CELF4,…
TF	Factor: E2F-7 motif: GRGGCGGGAANNN	TF:M10212	0.0378644	1.42177	0.00775671	8122	112	63	21833	IRS4,NPY,COL6A3,PCSK6,INS1,GCHFR,NEUROD1,MAFA,RHBDL2,HAUS8,HSBP1L1,CBFA2T3,NPTXR,RASGRF1,PXYLP1,HEG1,KLF4,SLIT1,CCDC184,SLC2A5,NUDT11,RNF130,AMIGO1,TOX3,NEFM,PRKAG2,THG1L,CACNA1C,CD164L2,PCGF5,CD9,NMT2,EPG5,CARMIL3,PPP1R21,SHLD2,INSM1,CEP89,SMC6,HMGCR,CEP83,USP31,PCSK2,TMEM263,FERMT2,PRPS1,ATP2A3,TEX2,KDELR2,SELENOS,NKIRAS1,RAPGEF4,HSP90AA1,EIF1A,KHDRBS3,POGLUT3,DERL2,EPB41L3,COA6,MRPL58,NAA20,FT…
TF	Factor: E2F-1 motif: NKTSSCGC	TF:M00428	0.0382066	1.41786	0.00780856	7940	112	62	21833	SLC12A1,PCSK6,CRHR2,NNAT,NPTX1,NEUROD1,MAFA,RHBDL2,HAUS8,HSBP1L1,CBFA2T3,NPTXR,RASGRF1,PXYLP1,KLF4,SLIT1,CCDC184,SLC2A5,TRO,NUDT11,AMIGO1,SRP9,TOX3,NEFM,PRKAG2,AIG1,CACNA1C,NANOS1,NAP1L3,FMN2,CD164L2,PCGF5,CD9,MBTPS2,NMT2,SGCE,ZDBF2,EPG5,SORL1,PPP1R21,SHLD2,INSM1,CRYBA2,SMC6,USP31,SMARCA1,PCSK2,TMEM263,FERMT2,PRPS1,TEX2,CCDC66,KDELR2,SELENOS,NKIRAS1,KHDRBS3,DERL2,CEP57,COA6,NAA20,FTSJ3,MED21
TF	Factor: WT1 motif: CGCCCCCNCN match class: 1	TF:M02036_1	0.0398119	1.39999	0.0104596	3155	112	33	21833	NPTX1,MAFA,CBFA2T3,NPTXR,HEG1,KLF4,STEAP1,SLC2A5,TRO,NUDT11,RNF130,TOX3,CACNA1C,NANOS1,PCGF5,NMT2,SGCE,ZDBF2,SORL1,CARMIL3,PPP1R21,SHLD2,INSM1,P4HA1,SMC6,CEP83,SMARCA1,PCSK2,TMEM263,TEX2,HSP90AA1,KHDRBS3,EPB41L3
TF	Factor: RNF96 motif: BCCCGCRGCC match class: 1	TF:M01199_1	0.0415575	1.38135	0.010981	2732	112	30	21833	PCSK6,NPTX1,GCHFR,MAFA,CBFA2T3,NPTXR,PXYLP1,SLIT1,RNF130,AMIGO1,KDM1B,CACNA1C,NANOS1,FMN2,PCGF5,ELL2,ZDBF2,SHLD2,INSM1,CEP89,SMC6,USP31,SMARCA1,FERMT2,CELF4,TEX2,CCDC66,RAPGEF4,KHDRBS3,DERL2
[truncated: 62 more columns]

## Sheet: Table 3
Table 3
Differential expression analysis results (upregulated genes): gProfiler
# version: e106_eg53_p16_65fcd97
# date: 5. 8. 2022 15:17:24
# organism: mmusculus
# all results: false
# ordered: false
# no iea: false
# sources: GO:MF	GO:BP	GO:CC	KEGG	REAC	WP	TF	MIRNA	HPA	CORUM	HP
# combined: false
# numeric ns: ENTREZGENE_ACC
# domain scope: annotated
# measure underrepresentation: false
# significance threshold method: g_SCS
# user threshold: 0.05
# no evidences: false
# query genes included: query_1<ENSMUSG00000028016	ENSMUSG00000023809	ENSMUSG00000056429	ENSMUSG00000027189	ENSMUSG00000075273	ENSMUSG00000032187	ENSMUSG00000000567	ENSMUSG00000037373	ENSMUSG00000032320	ENSMUSG00000033685	ENSMUSG00000060657	ENSMUSG00000025217	ENSMUSG00000042834	ENSMUSG00000002280	ENSMUSG00000027540	ENSMUSG00000021895	ENSMUSG00000027315	ENSMUSG00000063576	ENSMUSG00000021638	ENSMUSG00000002233	ENSMUSG00000016831	ENSMUSG00000039230	ENSMUSG00000028173	ENSMUSG00000059689	ENSMUSG00000005225	ENSMUSG00000018995	ENSMUSG00000030226	ENSMUSG00000020444	ENSMUSG00000040147	ENSMUSG00000057375	ENSMUSG00000025509	ENSMUSG00000030726	ENSMUSG00000022711	ENSMUSG00000029516	ENSMUSG00000014077	ENSMUSG00000028832	ENSMUSG00000024911	ENSMUSG00000019461	ENSMUSG00000027628	ENSMUSG00000031591	ENSMUSG00000006519	ENSMUSG00000049764	ENSMUSG00000029428	ENSMUSG00000031352	ENSMUSG00000023915	ENSMUSG00000026600	ENSMUSG00000027610	ENSMUSG00000005803	ENSMUSG00000036672	ENSMUSG00000006715
# query genes not included: 5330417C22RIK
# query genes duplicates: none
source	term_name	term_id	adjusted_p_value	negative_log10_of_adjusted_p_value	gene_ratio	term_size	query_size	intersection_size	effective_domain_size	intersections
GO:BP	cellular component organization or biogenesis	GO:0071840	2.14535e-09	8.6685	0.0107384	7543	147	81	27543	RPS6KA2,TTC30B,SMARCA4,SOX9,CTBP1,MARF1,NREP,CIAO3,PTPN1,SPINT1,OCLN,RHOC,TBCD,PLEKHA8,PNPLA2,CIT,CHP1,STMN1,PLSCR3,AAR2,CYBA,STX2,HCCS,TNFRSF21,SOAT1,CENPT,GMNN,OSBPL8,C9ORF72,GTF3A,CDH4,SERPINH1,MSL3,EDC3,HSF1,S100A10,PTPRD,LGI2,MYLIP,TBL3,GSN,RGS2,RIMS3,RAB31,CALD1,CDC14A,SMARCD2,ARHGAP24,ACE2,ADCY1,VGLL4,TLN2,CLSTN2,SLC35F6,MYO5C,NTN4,CPB2,PDZRN3,SKAP1,RND3,LDLRAD4,MECOM,COL19A1,CLDN10,FSTL4,…
GO:BP	cellular component organization	GO:0016043	5.5105e-09	8.25881	0.0107439	7353	147	79	27543	RPS6KA2,TTC30B,SMARCA4,SOX9,CTBP1,MARF1,NREP,CIAO3,PTPN1,SPINT1,OCLN,RHOC,TBCD,PLEKHA8,PNPLA2,CIT,CHP1,STMN1,PLSCR3,AAR2,CYBA,STX2,HCCS,TNFRSF21,SOAT1,CENPT,GMNN,OSBPL8,C9ORF72,CDH4,SERPINH1,MSL3,EDC3,HSF1,S100A10,PTPRD,LGI2,MYLIP,GSN,RGS2,RIMS3,RAB31,CALD1,CDC14A,SMARCD2,ARHGAP24,ACE2,ADCY1,VGLL4,TLN2,CLSTN2,SLC35F6,MYO5C,NTN4,CPB2,PDZRN3,SKAP1,RND3,LDLRAD4,MECOM,COL19A1,CLDN10,FSTL4,APOE,PTN,TO…
GO:BP	developmental process	GO:0032502	2.65962e-08	7.57518	0.0109016	6788	147	74	27543	RPS6KA2,SMARCA4,SOX9,CTBP1,UCP2,MARF1,BTRC,NREP,CIAO3,SPINT1,RHOC,TBCD,WLS,LMO3,CIT,STMN1,ASAH1,STX2,TNFRSF21,SOAT1,GMNN,OSBPL8,C9ORF72,FBXO22,CDH4,SERPINH1,HSF1,S100A10,PTPRD,NFKBIZ,LGI2,MYLIP,GSN,RGS2,C6,SH2B3,CLCN2,SCNN1B,SH3PXD2A,CALD1,ARHGAP24,ZBTB7C,CMTM8,NLN,ADCY1,VGLL4,ZFP36L1,CLSTN2,NTN4,CPB2,RND3,4931414P19RIK,LDLRAD4,MECOM,COL19A1,FSTL4,APOE,PTN,ID3,BMP3,TOP2A,NRP1,JHY,SPARCL1,NID1,MAF…
GO:BP	regulation of biological quality	GO:0065008	1.56539e-07	6.80538	0.0131546	4029	147	53	27543	RPS6KA2,TRIM44,SMARCA4,SOX9,UCP2,BTRC,CIAO3,OCLN,RHOC,MAOB,PNPLA2,CIT,CHP1,STMN1,PLSCR3,CYBA,SOAT1,CDH4,HSF1,PTPRD,ASPSCR1,MYLIP,GSN,RGS2,RIMS3,SLC7A8,SH2B3,CLCN2,SCNN1B,IGSF11,ACE2,ADCY1,ZFP36L1,CLSTN2,CD55,SLC35F6,CPB2,RND3,MECOM,SLC28A2B,FSTL4,APOE,PTN,NRP1,SPARCL1,CCNB2,CSF1R,EDNRB,DAB2,CTSS,CCL7,ADRB2,CCL4
GO:BP	anatomical structure development	GO:0048856	2.58651e-07	6.58729	0.0109926	6186	147	68	27543	RPS6KA2,SMARCA4,SOX9,UCP2,MARF1,BTRC,NREP,CIAO3,SPINT1,RHOC,TBCD,WLS,CIT,STMN1,ASAH1,TNFRSF21,GMNN,C9ORF72,FBXO22,CDH4,SERPINH1,HSF1,S100A10,PTPRD,NFKBIZ,LGI2,MYLIP,GSN,RGS2,C6,SH2B3,CLCN2,SCNN1B,SH3PXD2A,CALD1,ARHGAP24,CMTM8,NLN,ADCY1,VGLL4,ZFP36L1,CLSTN2,NTN4,CPB2,RND3,4931414P19RIK,LDLRAD4,MECOM,COL19A1,FSTL4,APOE,PTN,ID3,BMP3,TOP2A,NRP1,JHY,SPARCL1,NID1,MAF,MKI67,RFNG,CCNB2,CSF1R,EDNRB,DAB2,C…
GO:BP	regulation of cellular component organization	GO:0051128	3.04775e-07	6.51602	0.0162636	2398	147	39	27543	RPS6KA2,SMARCA4,SOX9,PTPN1,RHOC,TBCD,CIT,STMN1,PLSCR3,CYBA,C9ORF72,CDH4,HSF1,S100A10,PTPRD,MYLIP,GSN,RGS2,RIMS3,ARHGAP24,ACE2,VGLL4,CLSTN2,SLC35F6,CPB2,SKAP1,RND3,LDLRAD4,FSTL4,APOE,PTN,TOP2A,NRP1,SPARCL1,MKI67,CSF1R,DAB2,TPX2,ADRB2
GO:BP	positive regulation of biological process	GO:0048518	7.16563e-07	6.14475	0.0105597	6629	147	70	27543	RPS6KA2,TRIM44,SMARCA4,SOX9,CTBP1,UCP2,BTRC,PTPN1,ARHGEF3,SPINT1,OCLN,RHOC,WLS,LMO3,MAOB,PNPLA2,CIT,CHP1,STMN1,CYBA,TNFRSF21,SOAT1,SSBP4,OSBPL8,C9ORF72,FBXO22,CDH4,MSL3,HSF1,S100A10,PTPRD,NFKBIZ,ASPSCR1,MYLIP,GSN,RGS2,C6,RIMS3,CDC14A,IGSF11,ZBTB7C,ACE2,ADCY1,VGLL4,ZFP36L1,CLSTN2,CD55,SLC35F6,CPB2,SKAP1,4931414P19RIK,SPON2,MECOM,APOE,PTN,ID3,BMP3,TOP2A,NRP1,NID1,MAF,RFNG,CSF1R,EDNRB,DAB2,TPX2,CTSS…
GO:BP	positive regulation of cellular process	GO:0048522	1.00042e-06	5.99982	0.0108696	6072	147	66	27543	RPS6KA2,TRIM44,SMARCA4,SOX9,CTBP1,UCP2,BTRC,PTPN1,ARHGEF3,SPINT1,OCLN,RHOC,WLS,LMO3,MAOB,PNPLA2,CIT,CHP1,STMN1,CYBA,SOAT1,SSBP4,OSBPL8,C9ORF72,FBXO22,CDH4,MSL3,HSF1,S100A10,PTPRD,NFKBIZ,ASPSCR1,GSN,RGS2,C6,RIMS3,CDC14A,IGSF11,ZBTB7C,ACE2,ADCY1,VGLL4,ZFP36L1,CLSTN2,CD55,SLC35F6,CPB2,SKAP1,MECOM,APOE,PTN,ID3,BMP3,TOP2A,NRP1,NID1,MAF,RFNG,CSF1R,EDNRB,DAB2,TPX2,CTSS,CCL7,ADRB2,CCL4
GO:BP	system development	GO:0048731	1.27181e-06	5.89558	0.0121332	4533	147	55	27543	RPS6KA2,SMARCA4,SOX9,UCP2,NREP,CIAO3,SPINT1,TBCD,WLS,CIT,STMN1,ASAH1,TNFRSF21,C9ORF72,CDH4,SERPINH1,HSF1,S100A10,PTPRD,NFKBIZ,LGI2,MYLIP,GSN,RGS2,C6,SH2B3,CLCN2,SH3PXD2A,CALD1,ARHGAP24,CMTM8,ADCY1,VGLL4,ZFP36L1,CLSTN2,NTN4,CPB2,MECOM,FSTL4,APOE,PTN,ID3,BMP3,TOP2A,NRP1,JHY,NID1,MAF,MKI67,RFNG,CCNB2,CSF1R,EDNRB,DAB2,ADRB2
GO:BP	cellular process	GO:0009987	1.78849e-06	5.74751	0.00661095	21177	147	140	27543	INTS12,RPS6KA2,TRIM44,TTC30B,SMARCA4,SOX9,CTBP1,UCP2,MARF1,BTRC,NREP,CIAO3,PTPN1,ARHGEF3,SPINT1,KLHDC3,OCLN,RHOC,TOX4,TBCD,WLS,ZFP637,PLEKHA8,NARS2,LMO3,GUK1,MAOB,PNPLA2,POLD3,PMM2,CIT,CHP1,STMN1,PLSCR3,AAR2,ASAH1,CYBA,ZFP280B,STX2,HCCS,TNFRSF21,SOAT1,GSS,SQOR,CENPT,GMNN,SSBP4,OSBPL8,C9ORF72,GTF3A,FBXO22,CDH4,SERPINH1,MSL3,EDC3,ZIM1,FADS1,HSF1,S100A10,PTPRD,NFKBIZ,LGI2,ASPSCR1,MYLIP,TBL3,GSN,RGS2…
GO:BP	localization	GO:0051179	4.87385e-06	5.31213	0.0104812	6297	147	66	27543	TTC30B,SMARCA4,SOX9,UCP2,PTPN1,OCLN,RHOC,WLS,PLEKHA8,GUK1,MAOB,YIPF1,PNPLA2,CHP1,STMN1,PLSCR3,CYBA,STX2,SOAT1,OSBPL8,C9ORF72,FBXO22,HSF1,S100A10,ASPSCR1,GSN,RGS2,RIMS3,SLC7A8,CLCN2,RAB31,SCNN1B,IGSF11,ARHGAP24,ACE2,ADCY1,ZFP36L1,SESTD1,TLN2,SLC35F6,MYO5C,NTN4,CPB2,SKAP1,RND3,LDLRAD4,SPON2,SLC28A2B,CLDN10,PKD1L1,AP1G2,APOE,PTN,GC,CD302,NRP1,SLC35F1,JHY,CSF1R,MRC1,EDNRB,DAB2,CTSS,CCL7,ADRB2,CCL4
GO:BP	cell adhesion	GO:0007155	1.41769e-05	4.84842	0.0189873	1422	147	27	27543	SOX9,TBCD,TNFRSF21,CDH4,S100A10,PTPRD,NFKBIZ,GSN,SH2B3,IGSF11,ZFP36L1,PCDH1,TLN2,CLSTN2,CD55,VCAN,NTN4,SKAP1,SPON2,COL19A1,CLDN10,PTN,NRP1,SPARCL1,NID1,DAB2,ADRB2
GO:BP	multicellular organism development	GO:0007275	2.2871e-05	4.64071	0.0111001	5045	147	56	27543	RPS6KA2,SMARCA4,SOX9,UCP2,BTRC,NREP,CIAO3,SPINT1,TBCD,WLS,CIT,STMN1,ASAH1,TNFRSF21,C9ORF72,CDH4,SERPINH1,HSF1,S100A10,PTPRD,NFKBIZ,LGI2,MYLIP,GSN,RGS2,C6,SH2B3,CLCN2,SH3PXD2A,CALD1,ARHGAP24,CMTM8,ADCY1,VGLL4,ZFP36L1,CLSTN2,NTN4,CPB2,MECOM,FSTL4,APOE,PTN,ID3,BMP3,TOP2A,NRP1,JHY,NID1,MAF,MKI67,RFNG,CCNB2,CSF1R,EDNRB,DAB2,ADRB2
GO:BP	cell differentiation	GO:0030154	2.75812e-05	4.55939	0.0114077	4646	147	53	27543	RPS6KA2,SMARCA4,SOX9,CTBP1,MARF1,NREP,CIAO3,SPINT1,TBCD,LMO3,STMN1,ASAH1,STX2,TNFRSF21,SOAT1,OSBPL8,C9ORF72,FBXO22,CDH4,SERPINH1,HSF1,S100A10,PTPRD,NFKBIZ,MYLIP,RGS2,SH2B3,CLCN2,SH3PXD2A,ARHGAP24,ZBTB7C,NLN,ADCY1,ZFP36L1,NTN4,4931414P19RIK,LDLRAD4,MECOM,COL19A1,FSTL4,APOE,PTN,ID3,BMP3,TOP2A,NRP1,JHY,MAF,RFNG,CSF1R,EDNRB,DAB2,ADRB2
GO:BP	cellular developmental process	GO:0048869	3.50081e-05	4.45583	0.0113296	4678	147	53	27543	RPS6KA2,SMARCA4,SOX9,CTBP1,MARF1,NREP,CIAO3,SPINT1,TBCD,LMO3,STMN1,ASAH1,STX2,TNFRSF21,SOAT1,OSBPL8,C9ORF72,FBXO22,CDH4,SERPINH1,HSF1,S100A10,PTPRD,NFKBIZ,MYLIP,RGS2,SH2B3,CLCN2,SH3PXD2A,ARHGAP24,ZBTB7C,NLN,ADCY1,ZFP36L1,NTN4,4931414P19RIK,LDLRAD4,MECOM,COL19A1,FSTL4,APOE,PTN,ID3,BMP3,TOP2A,NRP1,JHY,MAF,RFNG,CSF1R,EDNRB,DAB2,ADRB2
GO:BP	regulation of molecular function	GO:0065009	5.35523e-05	4.27122	0.01332	3003	147	40	27543	SMARCA4,BTRC,PTPN1,ARHGEF3,SPINT1,RHOC,TBCD,CIT,CHP1,STMN1,CYBA,GMNN,OSBPL8,C9ORF72,SERPINH1,HSF1,S100A10,GSN,RGS2,SH2B3,SH3PXD2A,ARHGAP24,ZBTB7C,ACE2,ADCY1,CD55,APOE,PTN,ID3,NRP1,RFNG,CCNB2,CSF1R,DAB2,TPX2,ALDOB,CTSS,CCL7,ADRB2,CCL4
GO:BP	regulation of response to stimulus	GO:0048583	6.1022e-05	4.21451	0.0119715	3926	147	47	27543	TRIM44,SMARCA4,SOX9,UCP2,BTRC,NREP,PTPN1,ARHGEF3,WLS,LMO3,CIT,CHP1,STMN1,CYBA,TNFRSF21,OSBPL8,C9ORF72,HSF1,PTPRD,NFKBIZ,RGS2,C6,SH2B3,SGK3,IGSF11,ARHGAP24,ACE2,VGLL4,CD55,SLC35F6,CPB2,SKAP1,LDLRAD4,MECOM,FSTL4,APOE,PTN,BMP3,NRP1,RFNG,CSF1R,EDNRB,DAB2,CTSS,CCL7,ADRB2,CCL4
GO:BP	regulation of developmental process	GO:0050793	6.31288e-05	4.19977	0.0139517	2652	147	37	27543	SMARCA4,SOX9,NREP,SPINT1,RHOC,LMO3,TNFRSF21,FBXO22,CDH4,HSF1,S100A10,PTPRD,NFKBIZ,RGS2,C6,SH2B3,ZBTB7C,NLN,VGLL4,ZFP36L1,CLSTN2,NTN4,RND3,LDLRAD4,MECOM,FSTL4,APOE,PTN,ID3,NRP1,JHY,MAF,CSF1R,EDNRB,DAB2,CCL7,ADRB2
GO:BP	transport	GO:0006810	0.000161108	3.79288	0.0110701	4607	147	51	27543	TTC30B,UCP2,PTPN1,OCLN,WLS,PLEKHA8,GUK1,MAOB,YIPF1,CHP1,PLSCR3,CYBA,STX2,SOAT1,OSBPL8,C9ORF72,FBXO22,HSF1,S100A10,ASPSCR1,GSN,RGS2,RIMS3,SLC7A8,CLCN2,RAB31,SCNN1B,ACE2,ADCY1,ZFP36L1,SESTD1,TLN2,SLC35F6,MYO5C,CPB2,SPON2,SLC28A2B,CLDN10,PKD1L1,AP1G2,APOE,GC,CD302,NRP1,SLC35F1,JHY,MRC1,EDNRB,DAB2,CTSS,ADRB2
GO:BP	negative regulation of response to stimulus	GO:0048585	0.000177987	3.74961	0.016791	1608	147	27	27543	SMARCA4,SOX9,UCP2,PTPN1,LMO3,CIT,CHP1,STMN1,HSF1,PTPRD,RGS2,SH2B3,SGK3,ARHGAP24,ACE2,VGLL4,CD55,SLC35F6,CPB2,LDLRAD4,MECOM,FSTL4,APOE,NRP1,RFNG,DAB2,ADRB2
GO:BP	regulation of cell differentiation	GO:0045595	0.000183971	3.73525	0.016298	1718	147	28	27543	SMARCA4,SOX9,NREP,SPINT1,LMO3,TNFRSF21,FBXO22,CDH4,HSF1,S100A10,PTPRD,NFKBIZ,RGS2,SH2B3,ZBTB7C,NLN,ZFP36L1,LDLRAD4,MECOM,FSTL4,APOE,PTN,ID3,NRP1,MAF,CSF1R,EDNRB,DAB2
GO:BP	anatomical structure morphogenesis	GO:0009653	0.000213762	3.67007	0.0133046	2781	147	37	27543	SMARCA4,SOX9,BTRC,SPINT1,RHOC,TBCD,WLS,STMN1,GMNN,C9ORF72,CDH4,SERPINH1,S100A10,PTPRD,C6,SH2B3,SCNN1B,SH3PXD2A,CALD1,ARHGAP24,ADCY1,ZFP36L1,NTN4,CPB2,RND3,MECOM,FSTL4,APOE,PTN,ID3,NRP1,JHY,MKI67,CSF1R,DAB2,CCL7,ADRB2
GO:BP	biological regulation	GO:0065007	0.000232946	3.63274	0.00754824	14043	147	106	27543	RPS6KA2,TRIM44,SMARCA4,SOX9,CTBP1,UCP2,MARF1,BTRC,NREP,CIAO3,PTPN1,ARHGEF3,SPINT1,OCLN,RHOC,TOX4,TBCD,WLS,ZFP637,LMO3,MAOB,PNPLA2,CIT,CHP1,STMN1,PLSCR3,ASAH1,CYBA,ZFP280B,TNFRSF21,SOAT1,GMNN,SSBP4,OSBPL8,C9ORF72,FBXO22,CDH4,SERPINH1,MSL3,EDC3,ZIM1,HSF1,S100A10,PTPRD,NFKBIZ,ASPSCR1,MYLIP,GSN,RGS2,C6,RIMS3,SLC7A8,SH2B3,CLCN2,SCNN1B,SH3PXD2A,CALD1,CDC14A,SMARCD2,SGK3,IGSF11,ARHGAP24,ZBTB7C,ACE2,CMTM…
GO:BP	negative regulation of signal transduction	GO:0009968	0.000279795	3.55316	0.018684	1231	147	23	27543	SMARCA4,SOX9,PTPN1,LMO3,CIT,CHP1,STMN1,PTPRD,RGS2,SH2B3,SGK3,ARHGAP24,ACE2,VGLL4,SLC35F6,LDLRAD4,MECOM,FSTL4,APOE,NRP1,RFNG,DAB2,ADRB2
GO:BP	regulation of cell communication	GO:0010646	0.000282808	3.54851	0.0121633	3453	147	42	27543	TRIM44,SMARCA4,SOX9,UCP2,BTRC,NREP,PTPN1,ARHGEF3,WLS,LMO3,CIT,CHP1,STMN1,CYBA,OSBPL8,C9ORF72,PTPRD,RGS2,RIMS3,SH2B3,SGK3,IGSF11,ARHGAP24,ACE2,ADCY1,VGLL4,CLSTN2,CD55,SLC35F6,LDLRAD4,MECOM,FSTL4,APOE,PTN,BMP3,NRP1,RFNG,CSF1R,DAB2,CCL7,ADRB2,CCL4
GO:BP	regulation of signaling	GO:0023051	0.000306421	3.51368	0.0121282	3463	147	42	27543	TRIM44,SMARCA4,SOX9,UCP2,BTRC,NREP,PTPN1,ARHGEF3,WLS,LMO3,CIT,CHP1,STMN1,CYBA,OSBPL8,C9ORF72,PTPRD,RGS2,RIMS3,SH2B3,SGK3,IGSF11,ARHGAP24,ACE2,ADCY1,VGLL4,CLSTN2,CD55,SLC35F6,LDLRAD4,MECOM,FSTL4,APOE,PTN,BMP3,NRP1,RFNG,CSF1R,DAB2,CCL7,ADRB2,CCL4
GO:BP	regulation of biological process	GO:0050789	0.000335445	3.47438	0.00765249	13329	147	102	27543	RPS6KA2,TRIM44,SMARCA4,SOX9,CTBP1,UCP2,MARF1,BTRC,NREP,CIAO3,PTPN1,ARHGEF3,SPINT1,OCLN,RHOC,TOX4,TBCD,WLS,ZFP637,LMO3,MAOB,PNPLA2,CIT,CHP1,STMN1,PLSCR3,ASAH1,CYBA,ZFP280B,TNFRSF21,SOAT1,GMNN,SSBP4,OSBPL8,C9ORF72,FBXO22,CDH4,SERPINH1,MSL3,EDC3,ZIM1,HSF1,S100A10,PTPRD,NFKBIZ,ASPSCR1,MYLIP,GSN,RGS2,C6,RIMS3,SH2B3,CLCN2,SCNN1B,CALD1,CDC14A,SMARCD2,SGK3,IGSF11,ARHGAP24,ZBTB7C,ACE2,CMTM8,NLN,ADCY1,VGLL…
GO:BP	negative regulation of cellular component organization	GO:0051129	0.000446991	3.3497	0.0240113	708	147	17	27543	RPS6KA2,SOX9,TBCD,STMN1,HSF1,MYLIP,GSN,ARHGAP24,SLC35F6,LDLRAD4,FSTL4,APOE,PTN,TOP2A,NRP1,DAB2,TPX2
GO:BP	establishment of localization	GO:0051234	0.000468479	3.32931	0.0107098	4762	147	51	27543	TTC30B,UCP2,PTPN1,OCLN,WLS,PLEKHA8,GUK1,MAOB,YIPF1,CHP1,PLSCR3,CYBA,STX2,SOAT1,OSBPL8,C9ORF72,FBXO22,HSF1,S100A10,ASPSCR1,GSN,RGS2,RIMS3,SLC7A8,CLCN2,RAB31,SCNN1B,ACE2,ADCY1,ZFP36L1,SESTD1,TLN2,SLC35F6,MYO5C,CPB2,SPON2,SLC28A2B,CLDN10,PKD1L1,AP1G2,APOE,GC,CD302,NRP1,SLC35F1,JHY,MRC1,EDNRB,DAB2,CTSS,ADRB2
GO:BP	negative regulation of cell communication	GO:0010648	0.000478746	3.3199	0.0175055	1371	147	24	27543	SMARCA4,SOX9,UCP2,PTPN1,LMO3,CIT,CHP1,STMN1,PTPRD,RGS2,SH2B3,SGK3,ARHGAP24,ACE2,VGLL4,SLC35F6,LDLRAD4,MECOM,FSTL4,APOE,NRP1,RFNG,DAB2,ADRB2
GO:BP	negative regulation of signaling	GO:0023057	0.000504649	3.29701	0.0174545	1375	147	24	27543	SMARCA4,SOX9,UCP2,PTPN1,LMO3,CIT,CHP1,STMN1,PTPRD,RGS2,SH2B3,SGK3,ARHGAP24,ACE2,VGLL4,SLC35F6,LDLRAD4,MECOM,FSTL4,APOE,NRP1,RFNG,DAB2,ADRB2
GO:BP	regulation of localization	GO:0032879	0.000519498	3.28442	0.0128428	2881	147	37	27543	SMARCA4,SOX9,UCP2,PTPN1,OCLN,RHOC,WLS,MAOB,PNPLA2,CHP1,STMN1,CYBA,OSBPL8,C9ORF72,ASPSCR1,GSN,RGS2,RIMS3,CLCN2,SCNN1B,ACE2,ADCY1,ZFP36L1,SESTD1,SLC35F6,CPB2,LDLRAD4,CLDN10,APOE,PTN,NRP1,CSF1R,EDNRB,DAB2,CTSS,CCL7,ADRB2
GO:BP	regulation of catalytic activity	GO:0050790	0.000572538	3.2422	0.0140474	2278	147	32	27543	BTRC,PTPN1,ARHGEF3,SPINT1,RHOC,TBCD,CIT,CHP1,STMN1,CYBA,OSBPL8,C9ORF72,SERPINH1,HSF1,S100A10,GSN,RGS2,SH2B3,SH3PXD2A,ARHGAP24,ADCY1,CD55,APOE,PTN,NRP1,CCNB2,CSF1R,DAB2,TPX2,CCL7,ADRB2,CCL4
GO:BP	regulation of signal transduction	GO:0009966	0.00060131	3.2209	0.0127674	2898	147	37	27543	TRIM44,SMARCA4,SOX9,BTRC,NREP,PTPN1,ARHGEF3,WLS,LMO3,CIT,CHP1,STMN1,CYBA,OSBPL8,C9ORF72,PTPRD,RGS2,SH2B3,SGK3,IGSF11,ARHGAP24,ACE2,VGLL4,CD55,SLC35F6,LDLRAD4,MECOM,FSTL4,APOE,BMP3,NRP1,RFNG,CSF1R,DAB2,CCL7,ADRB2,CCL4
GO:BP	cellular response to organic substance	GO:0071310	0.000728579	3.13752	0.0128848	2794	147	36	27543	RPS6KA2,TRIM44,SMARCA4,SOX9,UCP2,BTRC,NREP,PTPN1,SPINT1,LMO3,PLSCR3,ASAH1,CYBA,TNFRSF21,OSBPL8,HSF1,GSN,SH2B3,RAB31,SCNN1B,ADCY1,ZFP36L1,CD55,CPB2,LDLRAD4,SPON2,ID3,NRP1,CSF1R,MRC1,EDNRB,DAB2,CTSS,CCL7,ADRB2,CCL4
GO:BP	negative regulation of cellular process	GO:0048523	0.000908326	3.04176	0.0102813	5155	147	53	27543	RPS6KA2,TRIM44,SMARCA4,SOX9,CTBP1,UCP2,BTRC,PTPN1,SPINT1,OCLN,TBCD,LMO3,MAOB,CIT,CHP1,STMN1,ASAH1,CYBA,TNFRSF21,GMNN,OSBPL8,C9ORF72,SERPINH1,HSF1,PTPRD,MYLIP,GSN,RGS2,SH2B3,SGK3,ARHGAP24,ZBTB7C,ACE2,VGLL4,ZFP36L1,SESTD1,SLC35F6,CPB2,LDLRAD4,MECOM,FSTL4,APOE,PTN,ID3,TOP2A,NRP1,MAF,RFNG,CSF1R,EDNRB,DAB2,TPX2,ADRB2
GO:BP	aldosterone metabolic process	GO:0032341	0.000924841	3.03393	0.307692	13	147	4	27543	CLCN2,SCNN1B,EDNRB,DAB2
GO:BP	positive regulation of metabolic process	GO:0009893	0.00115234	2.93842	0.011259	3908	147	44	27543	RPS6KA2,TRIM44,SMARCA4,SOX9,CTBP1,UCP2,BTRC,PTPN1,OCLN,MAOB,PNPLA2,CHP1,CYBA,SOAT1,SSBP4,OSBPL8,C9ORF72,FBXO22,MSL3,HSF1,S100A10,ASPSCR1,MYLIP,GSN,ZBTB7C,VGLL4,ZFP36L1,CD55,SKAP1,4931414P19RIK,SPON2,MECOM,APOE,ID3,BMP3,TOP2A,NRP1,MAF,CSF1R,EDNRB,DAB2,TPX2,ADRB2,CCL4
GO:BP	regulation of multicellular organismal process	GO:0051239	0.00121498	2.91543	0.0126139	2854	147	36	27543	SOX9,UCP2,SPINT1,CYBA,TNFRSF21,CDH4,HSF1,S100A10,PTPRD,NFKBIZ,MYLIP,RGS2,C6,SH2B3,CALD1,IGSF11,ACE2,VGLL4,ZFP36L1,CLSTN2,CD55,NTN4,CPB2,LDLRAD4,SPON2,FSTL4,APOE,PTN,NRP1,MAF,CSF1R,EDNRB,DAB2,CTSS,ADRB2,CCL4
GO:BP	mineralocorticoid metabolic process	GO:0008212	0.00128941	2.88961	0.285714	14	147	4	27543	CLCN2,SCNN1B,EDNRB,DAB2
GO:BP	regulation of protein metabolic process	GO:0051246	0.00156037	2.80677	0.0129228	2631	147	34	27543	RPS6KA2,TRIM44,SOX9,CTBP1,BTRC,PTPN1,SPINT1,OCLN,CHP1,SOAT1,OSBPL8,C9ORF72,FBXO22,SERPINH1,HSF1,S100A10,ASPSCR1,MYLIP,GSN,RGS2,SH2B3,VGLL4,ZFP36L1,CPB2,LDLRAD4,APOE,BMP3,NRP1,CCNB2,CSF1R,EDNRB,DAB2,TPX2,ADRB2
GO:BP	intracellular signal transduction	GO:0035556	0.00169462	2.77093	0.0131161	2516	147	33	27543	RPS6KA2,TRIM44,SOX9,BTRC,PTPN1,ARHGEF3,RHOC,LMO3,CIT,CHP1,STMN1,OSBPL8,C9ORF72,HSF1,GSN,RGS2,SH2B3,SGK3,ARHGAP24,ACE2,ADCY1,VGLL4,ZFP36L1,RND3,MECOM,APOE,NRP1,CSF1R,EDNRB,DAB2,CCL7,ADRB2,CCL4
GO:BP	animal organ development	GO:0048513	0.00211155	2.6754	0.0111515	3856	147	43	27543	RPS6KA2,SMARCA4,SOX9,UCP2,BTRC,CIAO3,SPINT1,WLS,CIT,STMN1,ASAH1,GMNN,FBXO22,SERPINH1,HSF1,NFKBIZ,RGS2,SH2B3,CLCN2,SH3PXD2A,NLN,ADCY1,VGLL4,ZFP36L1,NTN4,CPB2,LDLRAD4,MECOM,COL19A1,PTN,ID3,BMP3,TOP2A,NRP1,JHY,NID1,MAF,MKI67,CCNB2,CSF1R,EDNRB,DAB2,ADRB2
GO:BP	regulation of metabolic process	GO:0019222	0.00218007	2.66153	0.00901639	7320	147	66	27543	RPS6KA2,TRIM44,SMARCA4,SOX9,CTBP1,UCP2,MARF1,BTRC,CIAO3,PTPN1,SPINT1,OCLN,TOX4,ZFP637,MAOB,PNPLA2,CHP1,ASAH1,CYBA,ZFP280B,TNFRSF21,SOAT1,GMNN,SSBP4,OSBPL8,C9ORF72,FBXO22,SERPINH1,MSL3,EDC3,ZIM1,HSF1,S100A10,NFKBIZ,ASPSCR1,MYLIP,GSN,RGS2,SH2B3,CLCN2,SMARCD2,ZBTB7C,NLN,ADCY1,VGLL4,ZFP36L1,CD55,CPB2,SKAP1,4931414P19RIK,LDLRAD4,SPON2,MECOM,APOE,ID3,BMP3,TOP2A,NRP1,MAF,CCNB2,CSF1R,EDNRB,DAB2,TPX2,ADRB…
GO:BP	cellular response to chemical stimulus	GO:0070887	0.00226356	2.64521	0.0115707	3457	147	40	27543	RPS6KA2,TRIM44,SMARCA4,SOX9,UCP2,BTRC,NREP,PTPN1,SPINT1,LMO3,GUK1,PLSCR3,ASAH1,CYBA,STX2,TNFRSF21,OSBPL8,HSF1,GSN,SH2B3,RAB31,SCNN1B,ADCY1,ZFP36L1,CD55,CPB2,LDLRAD4,SPON2,APOE,PTN,ID3,NRP1,CSF1R,MRC1,EDNRB,DAB2,CTSS,CCL7,ADRB2,CCL4
GO:BP	response to organic substance	GO:0010033	0.00263599	2.57906	0.0112	3750	147	42	27543	RPS6KA2,TRIM44,SMARCA4,SOX9,UCP2,BTRC,NREP,PTPN1,SPINT1,OCLN,LMO3,MAOB,PLSCR3,ASAH1,CYBA,TNFRSF21,OSBPL8,HSF1,MYLIP,GSN,RGS2,SH2B3,RAB31,SCNN1B,ADCY1,ZFP36L1,CD55,CPB2,LDLRAD4,SPON2,APOE,ID3,NRP1,CSF1R,MRC1,EDNRB,DAB2,ALDOB,CTSS,CCL7,ADRB2,CCL4
GO:BP	homeostatic process	GO:0042592	0.00265817	2.57542	0.0150115	1732	147	26	27543	SMARCA4,SOX9,UCP2,CIAO3,OCLN,PNPLA2,CHP1,STMN1,PLSCR3,CYBA,SOAT1,HSF1,ASPSCR1,MYLIP,SH2B3,SCNN1B,ZFP36L1,CPB2,MECOM,SLC28A2B,APOE,CCNB2,CSF1R,EDNRB,CTSS,ADRB2
GO:BP	regulation of cellular protein metabolic process	GO:0032268	0.00297136	2.52704	0.0130293	2456	147	32	27543	TRIM44,SOX9,CTBP1,BTRC,PTPN1,SPINT1,OCLN,CHP1,OSBPL8,C9ORF72,FBXO22,SERPINH1,HSF1,S100A10,ASPSCR1,MYLIP,GSN,RGS2,SH2B3,VGLL4,ZFP36L1,CPB2,LDLRAD4,APOE,BMP3,NRP1,CCNB2,CSF1R,EDNRB,DAB2,TPX2,ADRB2
GO:BP	positive regulation of molecular function	GO:0044093	0.00346388	2.46044	0.0156556	1533	147	24	27543	SMARCA4,BTRC,PTPN1,RHOC,CHP1,STMN1,CYBA,GMNN,OSBPL8,C9ORF72,HSF1,S100A10,GSN,ARHGAP24,ADCY1,APOE,RFNG,CSF1R,TPX2,ALDOB,CTSS,CCL7,ADRB2,CCL4
GO:BP	nervous system development	GO:0007399	0.00362745	2.4404	0.0129084	2479	147	32	27543	SMARCA4,SOX9,NREP,SPINT1,TBCD,WLS,STMN1,TNFRSF21,C9ORF72,CDH4,S100A10,PTPRD,LGI2,MYLIP,GSN,RGS2,CMTM8,ADCY1,ZFP36L1,CLSTN2,NTN4,MECOM,FSTL4,APOE,PTN,ID3,NRP1,JHY,RFNG,CSF1R,EDNRB,DAB2
GO:BP	negative regulation of biological process	GO:0048519	0.00367844	2.43434	0.00950634	5996	147	57	27543	RPS6KA2,TRIM44,SMARCA4,SOX9,CTBP1,UCP2,MARF1,BTRC,PTPN1,SPINT1,OCLN,TBCD,LMO3,MAOB,PNPLA2,CIT,CHP1,STMN1,ASAH1,CYBA,TNFRSF21,GMNN,OSBPL8,C9ORF72,SERPINH1,EDC3,HSF1,PTPRD,MYLIP,GSN,RGS2,SH2B3,SGK3,ARHGAP24,ZBTB7C,ACE2,VGLL4,ZFP36L1,SESTD1,CD55,SLC35F6,CPB2,LDLRAD4,MECOM,FSTL4,APOE,PTN,ID3,TOP2A,NRP1,MAF,RFNG,CSF1R,EDNRB,DAB2,TPX2,ADRB2
GO:BP	cell junction organization	GO:0034330	0.00476886	2.32159	0.0213333	750	147	16	27543	OCLN,RHOC,TBCD,S100A10,PTPRD,LGI2,RIMS3,ACE2,CLSTN2,PDZRN3,CLDN10,APOE,PTN,NRP1,SPARCL1,CSF1R
GO:BP	ERK1 and ERK2 cascade	GO:0070371	0.00508173	2.29399	0.0315186	349	147	11	27543	SOX9,PTPN1,LMO3,ACE2,ZFP36L1,APOE,NRP1,CSF1R,DAB2,CCL7,CCL4
GO:BP	positive regulation of macromolecule metabolic process	GO:0010604	0.00593428	2.22663	0.0111359	3592	147	40	27543	RPS6KA2,TRIM44,SMARCA4,SOX9,CTBP1,BTRC,PTPN1,OCLN,CHP1,CYBA,SOAT1,SSBP4,OSBPL8,FBXO22,MSL3,HSF1,S100A10,ASPSCR1,MYLIP,GSN,ZBTB7C,VGLL4,ZFP36L1,CD55,SKAP1,4931414P19RIK,SPON2,MECOM,APOE,ID3,BMP3,TOP2A,NRP1,MAF,CSF1R,EDNRB,DAB2,TPX2,ADRB2,CCL4
GO:BP	tissue development	GO:0009888	0.00597323	2.22379	0.0136852	2046	147	28	27543	SMARCA4,SOX9,BTRC,SPINT1,RHOC,WLS,ASAH1,FBXO22,SERPINH1,RGS2,SCNN1B,ARHGAP24,NLN,VGLL4,ZFP36L1,NTN4,LDLRAD4,MECOM,COL19A1,PTN,ID3,BMP3,NRP1,JHY,MAF,EDNRB,DAB2,ADRB2
GO:BP	gland development	GO:0048732	0.00622973	2.20553	0.0255906	508	147	13	27543	SMARCA4,SOX9,UCP2,BTRC,WLS,CIT,CLCN2,NTN4,CPB2,PTN,NRP1,MKI67,CCNB2
GO:BP	regulation of anatomical structure morphogenesis	GO:0022603	0.00680437	2.16721	0.0187305	961	147	18	27543	SOX9,RHOC,CDH4,S100A10,PTPRD,C6,SH2B3,NTN4,RND3,FSTL4,APOE,PTN,NRP1,JHY,CSF1R,DAB2,CCL7,ADRB2
GO:BP	positive regulation of multicellular organismal process	GO:0051240	0.00684543	2.1646	0.015047	1595	147	24	27543	SOX9,UCP2,SPINT1,CYBA,CDH4,HSF1,PTPRD,NFKBIZ,RGS2,C6,ACE2,ZFP36L1,CLSTN2,CD55,CPB2,SPON2,APOE,PTN,NRP1,CSF1R,EDNRB,DAB2,ADRB2,CCL4
GO:BP	growth	GO:0040007	0.00705927	2.15124	0.0178739	1063	147	19	27543	SMARCA4,SOX9,CYBA,C9ORF72,CDH4,HSF1,RGS2,SCNN1B,IGSF11,VGLL4,ZFP36L1,FSTL4,APOE,PTN,NRP1,CCNB2,CSF1R,DAB2,ADRB2
GO:BP	negative regulation of intracellular signal transduction	GO:1902532	0.00737817	2.13205	0.0251938	516	147	13	27543	PTPN1,LMO3,CIT,CHP1,STMN1,RGS2,SH2B3,ARHGAP24,ACE2,VGLL4,MECOM,APOE,DAB2
GO:BP	regulation of intracellular signal transduction	GO:1902531	0.00863828	2.06357	0.0148423	1617	147	24	27543	TRIM44,SOX9,BTRC,PTPN1,ARHGEF3,LMO3,CIT,CHP1,STMN1,OSBPL8,C9ORF72,RGS2,SH2B3,ARHGAP24,ACE2,VGLL4,MECOM,APOE,NRP1,CSF1R,DAB2,CCL7,ADRB2,CCL4
GO:BP	MAPK cascade	GO:0000165	0.00950517	2.02204	0.020202	792	147	16	27543	SOX9,PTPN1,LMO3,HSF1,RGS2,SH2B3,ACE2,ZFP36L1,MECOM,APOE,NRP1,CSF1R,DAB2,CCL7,ADRB2,CCL4
GO:BP	negative regulation of MAPK cascade	GO:0043409	0.00969304	2.01354	0.0446927	179	147	8	27543	PTPN1,LMO3,RGS2,SH2B3,ACE2,MECOM,APOE,DAB2
GO:BP	regulation of macromolecule metabolic process	GO:0060255	0.0104841	1.97947	0.00893773	6825	147	61	27543	RPS6KA2,TRIM44,SMARCA4,SOX9,CTBP1,MARF1,BTRC,CIAO3,PTPN1,SPINT1,OCLN,TOX4,ZFP637,CHP1,ASAH1,CYBA,ZFP280B,TNFRSF21,SOAT1,GMNN,SSBP4,OSBPL8,C9ORF72,FBXO22,SERPINH1,MSL3,EDC3,ZIM1,HSF1,S100A10,NFKBIZ,ASPSCR1,MYLIP,GSN,RGS2,SH2B3,SMARCD2,ZBTB7C,ADCY1,VGLL4,ZFP36L1,CD55,CPB2,SKAP1,4931414P19RIK,LDLRAD4,SPON2,MECOM,APOE,ID3,BMP3,TOP2A,NRP1,MAF,CCNB2,CSF1R,EDNRB,DAB2,TPX2,ADRB2,CCL4
GO:BP	regulation of systemic arterial blood pressure mediated by a chemical signal	GO:0003044	0.0134418	1.87154	0.0980392	51	147	5	27543	RPS6KA2,CYBA,ACE2,EDNRB,ADRB2
GO:BP	regulation of binding	GO:0051098	0.0156468	1.80557	0.0279898	393	147	11	27543	SMARCA4,STMN1,GMNN,C9ORF72,HSF1,S100A10,ZBTB7C,APOE,RFNG,DAB2,ADRB2
GO:BP	regulation of primary metabolic process	GO:0080090	0.0167924	1.77489	0.00921119	5971	147	55	27543	RPS6KA2,TRIM44,SMARCA4,SOX9,CTBP1,BTRC,PTPN1,SPINT1,OCLN,TOX4,ZFP637,MAOB,PNPLA2,CHP1,ASAH1,ZFP280B,SOAT1,GMNN,SSBP4,OSBPL8,C9ORF72,FBXO22,SERPINH1,MSL3,ZIM1,HSF1,S100A10,ASPSCR1,MYLIP,GSN,RGS2,SH2B3,CLCN2,SMARCD2,ZBTB7C,NLN,ADCY1,VGLL4,ZFP36L1,CPB2,SKAP1,LDLRAD4,MECOM,APOE,ID3,BMP3,TOP2A,NRP1,MAF,CCNB2,CSF1R,EDNRB,DAB2,TPX2,ADRB2
GO:BP	cellular macromolecule metabolic process	GO:0044260	0.0171606	1.76547	0.00927835	5820	147	54	27543	RPS6KA2,TRIM44,SMARCA4,SOX9,CTBP1,MARF1,BTRC,PTPN1,SPINT1,KLHDC3,OCLN,NARS2,POLD3,PMM2,CIT,CHP1,HCCS,SOAT1,GMNN,OSBPL8,C9ORF72,FBXO22,SERPINH1,MSL3,EDC3,HSF1,S100A10,PTPRD,ASPSCR1,MYLIP,GSN,RGS2,SH2B3,CDC14A,SGK3,GALNT7,VGLL4,ZFP36L1,CPB2,PDZRN3,LDLRAD4,MECOM,APOE,ID3,BMP3,TOP2A,NRP1,CCNB2,CSF1R,EDNRB,DAB2,TPX2,CTSS,ADRB2
GO:BP	exocrine system development	GO:0035272	0.0178652	1.74799	0.0925926	54	147	5	27543	SOX9,WLS,CLCN2,NTN4,NRP1
GO:BP	regulation of protein modification process	GO:0031399	0.0179639	1.7456	0.0146125	1574	147	23	27543	TRIM44,SOX9,CTBP1,BTRC,PTPN1,OCLN,CHP1,OSBPL8,C9ORF72,HSF1,ASPSCR1,RGS2,SH2B3,LDLRAD4,APOE,BMP3,NRP1,CCNB2,CSF1R,EDNRB,DAB2,TPX2,ADRB2
GO:BP	regulation of protein phosphorylation	GO:0001932	0.0190224	1.72073	0.0166667	1140	147	19	27543	SOX9,PTPN1,OCLN,CHP1,OSBPL8,C9ORF72,HSF1,RGS2,SH2B3,LDLRAD4,APOE,BMP3,NRP1,CCNB2,CSF1R,EDNRB,DAB2,TPX2,ADRB2
GO:BP	organelle organization	GO:0006996	0.021512	1.66732	0.0105625	3787	147	40	27543	RPS6KA2,TTC30B,SMARCA4,SOX9,CTBP1,MARF1,PTPN1,RHOC,TBCD,PNPLA2,CIT,CHP1,STMN1,PLSCR3,CENPT,C9ORF72,MSL3,EDC3,HSF1,S100A10,PTPRD,GSN,RAB31,CALD1,CDC14A,SMARCD2,TLN2,SLC35F6,MYO5C,RND3,MECOM,TOP2A,NRP1,JHY,MKI67,CCNB2,CSF1R,TPX2,CCL7,ADRB2
GO:BP	gland morphogenesis	GO:0022612	0.0219957	1.65766	0.0486111	144	147	7	27543	SOX9,BTRC,NTN4,CPB2,PTN,NRP1,MKI67
GO:BP	positive regulation of cell differentiation	GO:0045597	0.0226155	1.64559	0.0179325	948	147	17	27543	SMARCA4,SOX9,SPINT1,LMO3,CDH4,HSF1,S100A10,PTPRD,NFKBIZ,ZBTB7C,ZFP36L1,MECOM,APOE,PTN,NRP1,CSF1R,DAB2
GO:BP	supramolecular fiber organization	GO:0097435	0.0230912	1.63655	0.0198675	755	147	15	27543	RHOC,TBCD,CIT,CHP1,STMN1,C9ORF72,SERPINH1,S100A10,GSN,CALD1,MYO5C,RND3,APOE,NRP1,TPX2
GO:BP	developmental growth	GO:0048589	0.026929	1.56978	0.0196078	765	147	15	27543	SMARCA4,SOX9,C9ORF72,CDH4,HSF1,RGS2,SCNN1B,VGLL4,ZFP36L1,FSTL4,APOE,PTN,NRP1,CSF1R,ADRB2
GO:BP	regulation of programmed cell death	GO:0043067	0.0310746	1.50759	0.0141191	1629	147	23	27543	RPS6KA2,SMARCA4,SOX9,UCP2,PTPN1,PLSCR3,ASAH1,HSF1,GSN,C6,SGK3,ZFP36L1,SLC35F6,MECOM,APOE,PTN,ID3,TOP2A,NRP1,CSF1R,EDNRB,DAB2,ADRB2
GO:BP	regulation of cellular process	GO:0050794	0.0319025	1.49617	0.00736766	12487	147	92	27543	RPS6KA2,TRIM44,SMARCA4,SOX9,CTBP1,UCP2,BTRC,NREP,PTPN1,ARHGEF3,SPINT1,OCLN,RHOC,TOX4,TBCD,WLS,ZFP637,LMO3,MAOB,PNPLA2,CIT,CHP1,STMN1,PLSCR3,ASAH1,CYBA,ZFP280B,TNFRSF21,SOAT1,GMNN,SSBP4,OSBPL8,C9ORF72,FBXO22,CDH4,SERPINH1,MSL3,ZIM1,HSF1,S100A10,PTPRD,NFKBIZ,ASPSCR1,MYLIP,GSN,RGS2,C6,RIMS3,SH2B3,CLCN2,CDC14A,SMARCD2,SGK3,IGSF11,ARHGAP24,ZBTB7C,ACE2,CMTM8,NLN,ADCY1,VGLL4,ZFP36L1,SESTD1,CLSTN2,CD55,S…
GO:BP	regulation of cellular metabolic process	GO:0031323	0.0326309	1.48637	0.00901196	6103	147	55	27543	TRIM44,SMARCA4,SOX9,CTBP1,BTRC,PTPN1,SPINT1,OCLN,TOX4,ZFP637,MAOB,PNPLA2,CHP1,ASAH1,CYBA,ZFP280B,SOAT1,GMNN,SSBP4,OSBPL8,C9ORF72,FBXO22,SERPINH1,MSL3,ZIM1,HSF1,S100A10,ASPSCR1,MYLIP,GSN,RGS2,SH2B3,CLCN2,SMARCD2,ZBTB7C,NLN,ADCY1,VGLL4,ZFP36L1,CPB2,SKAP1,LDLRAD4,MECOM,APOE,ID3,BMP3,TOP2A,NRP1,MAF,CCNB2,CSF1R,EDNRB,DAB2,TPX2,ADRB2
GO:BP	positive regulation of protein metabolic process	GO:0051247	0.0328078	1.48402	0.0144832	1519	147	22	27543	SOX9,CTBP1,BTRC,PTPN1,CHP1,SOAT1,OSBPL8,FBXO22,HSF1,S100A10,ASPSCR1,MYLIP,GSN,VGLL4,APOE,BMP3,NRP1,CSF1R,EDNRB,DAB2,TPX2,ADRB2
GO:BP	positive regulation of catabolic process	GO:0009896	0.0350943	1.45476	0.0234834	511	147	12	27543	SOX9,PTPN1,PNPLA2,C9ORF72,FBXO22,HSF1,MYLIP,VGLL4,ZFP36L1,APOE,DAB2,ADRB2
GO:BP	cell morphogenesis	GO:0000902	0.0355355	1.44934	0.0165746	1086	147	18	27543	SMARCA4,RHOC,TBCD,STMN1,C9ORF72,CDH4,S100A10,PTPRD,ADCY1,NTN4,RND3,FSTL4,APOE,PTN,NRP1,CSF1R,DAB2,CCL7
GO:BP	regulation of systemic arterial blood pressure by renin-angiotensin	GO:0003081	0.0377685	1.42287	0.129032	31	147	4	27543	RPS6KA2,CYBA,ACE2,EDNRB
GO:BP	regulation of blood volume by renin-angiotensin	GO:0002016	0.0410646	1.38653	0.272727	11	147	3	27543	RPS6KA2,CYBA,ACE2
GO:BP	cellular aldehyde metabolic process	GO:0006081	0.041265	1.38442	0.078125	64	147	5	27543	CLCN2,SCNN1B,EDNRB,DAB2,ALDOB
GO:BP	programmed cell death	GO:0012501	0.0452312	1.34456	0.0128016	2031	147	26	27543	RPS6KA2,SMARCA4,SOX9,UCP2,PTPN1,CIT,PLSCR3,ASAH1,TNFRSF21,HSF1,GSN,C6,SGK3,ZFP36L1,SLC35F6,MECOM,APOE,PTN,ID3,TOP2A,NRP1,CSF1R,EDNRB,DAB2,TPX2,ADRB2
GO:BP	cytoskeleton organization	GO:0007010	0.0468532	1.32926	0.0145833	1440	147	21	27543	SOX9,PTPN1,RHOC,TBCD,CIT,CHP1,STMN1,C9ORF72,S100A10,GSN,CALD1,CDC14A,TLN2,MYO5C,RND3,NRP1,JHY,CCNB2,CSF1R,TPX2,CCL7
GO:BP	cell surface receptor signaling pathway	GO:0007166	0.0484734	1.3145	0.0113798	2812	147	32	27543	TRIM44,SMARCA4,SOX9,BTRC,NREP,PTPN1,WLS,STMN1,TNFRSF21,OSBPL8,HSF1,PTPRD,NFKBIZ,SH2B3,SGK3,IGSF11,VGLL4,CD55,SKAP1,LDLRAD4,FSTL4,APOE,PTN,BMP3,NRP1,RFNG,CSF1R,EDNRB,DAB2,CCL7,ADRB2,CCL4
GO:BP	regulation of cell death	GO:0010941	0.0488969	1.31072	0.013363	1796	147	24	27543	RPS6KA2,SMARCA4,SOX9,UCP2,PTPN1,CHP1,PLSCR3,ASAH1,HSF1,GSN,C6,SGK3,ZFP36L1,SLC35F6,MECOM,APOE,PTN,ID3,TOP2A,NRP1,CSF1R,EDNRB,DAB2,ADRB2
GO:BP	biological process involved in symbiotic interaction	GO:0044403	0.0495082	1.30532	0.0308219	292	147	9	27543	SMARCA4,SPINT1,GSN,SCNN1B,ACE2,CD55,APOE,NRP1,CSF1R
GO:CC	cytoplasm	GO:0005737	2.37518e-06	5.6243	0.00858444	11416	151	98	27317	RPS6KA2,TGOLN1,TTC30B,CTBP1,RCN2,UCP2,MARF1,BTRC,NREP,CIAO3,PTPN1,ARHGEF3,KLHDC3,OCLN,RHOC,TBCD,WLS,PLEKHA8,NARS2,LMO3,GUK1,MAOB,YIPF1,PNPLA2,PMM2,CIT,CHP1,STMN1,PLSCR3,ASAH1,CYBA,HCCS,TNFRSF21,SOAT1,GSS,SQOR,GMNN,OSBPL8,C9ORF72,FBXO22,SERPINH1,EDC3,FADS1,HSF1,S100A10,NFKBIZ,ASPSCR1,MYLIP,GSN,HEXDC,RGS2,RIMS3,SLC7A8,RAB31,SCNN1B,SH3PXD2A,CALD1,CDC14A,CRAT,SGK3,ARHGAP24,ACE2,GALNT7,NLN,ADCY1,ZFP36…
GO:CC	cellular anatomical entity	GO:0110165	1.0531e-05	4.97753	0.00646296	22745	151	147	27317	INTS12,RPS6KA2,TGOLN1,TTC30B,SMARCA4,SOX9,CTBP1,RCN2,UCP2,MARF1,BTRC,NREP,CIAO3,PTPN1,ARHGEF3,SPINT1,KLHDC3,OCLN,RHOC,TOX4,TBCD,WLS,ZFP637,PLEKHA8,NARS2,LMO3,GUK1,MAOB,YIPF1,PNPLA2,POLD3,PMM2,CIT,CHP1,STMN1,FIBP,PLSCR3,AAR2,ASAH1,CYBA,ZFP280B,STX2,HCCS,TNFRSF21,SOAT1,GSS,SQOR,CENPT,GMNN,SSBP4,OSBPL8,C9ORF72,GTF3A,FBXO22,CDH4,SERPINH1,MSL3,EDC3,ZIM1,FADS1,HSF1,S100A10,PTPRD,NFKBIZ,LGI2,ASPSCR1,MYL…
GO:CC	intracellular anatomical structure	GO:0005622	0.000335425	3.4744	0.00708648	17357	151	123	27317	INTS12,RPS6KA2,TGOLN1,TTC30B,SMARCA4,SOX9,CTBP1,RCN2,UCP2,MARF1,BTRC,NREP,CIAO3,PTPN1,ARHGEF3,KLHDC3,OCLN,RHOC,TOX4,TBCD,WLS,ZFP637,PLEKHA8,NARS2,LMO3,GUK1,MAOB,YIPF1,PNPLA2,POLD3,PMM2,CIT,CHP1,STMN1,FIBP,PLSCR3,AAR2,ASAH1,CYBA,ZFP280B,HCCS,TNFRSF21,SOAT1,GSS,SQOR,CENPT,GMNN,SSBP4,OSBPL8,C9ORF72,GTF3A,FBXO22,SERPINH1,MSL3,EDC3,ZIM1,FADS1,HSF1,S100A10,NFKBIZ,ASPSCR1,MYLIP,TBL3,GSN,HEXDC,RGS2,RIMS3…
GO:CC	organelle	GO:0043226	0.000738549	3.13162	0.00721438	16079	151	116	27317	INTS12,RPS6KA2,TGOLN1,TTC30B,SMARCA4,SOX9,CTBP1,RCN2,UCP2,MARF1,BTRC,NREP,PTPN1,KLHDC3,OCLN,RHOC,TOX4,TBCD,WLS,ZFP637,PLEKHA8,NARS2,MAOB,YIPF1,PNPLA2,POLD3,PMM2,CIT,CHP1,STMN1,FIBP,PLSCR3,AAR2,ASAH1,CYBA,ZFP280B,HCCS,SOAT1,SQOR,CENPT,GMNN,SSBP4,OSBPL8,C9ORF72,GTF3A,FBXO22,SERPINH1,MSL3,EDC3,ZIM1,FADS1,HSF1,S100A10,NFKBIZ,ASPSCR1,MYLIP,TBL3,GSN,HEXDC,RGS2,RIMS3,RAB31,SCNN1B,SH3PXD2A,CALD1,CDC14A,S…
GO:CC	vesicle	GO:0031982	0.00233906	2.63096	0.0133028	2180	151	29	27317	TGOLN1,PTPN1,OCLN,RHOC,WLS,YIPF1,CHP1,CYBA,C9ORF72,ASPSCR1,GSN,HEXDC,RAB31,SCNN1B,SGK3,MYO5C,RND3,LDLRAD4,SLC28A2B,AP1G2,FSTL4,APOE,BMP3,NRP1,MRC1,FCGRT,DAB2,CTSS,ADRB2
GO:CC	cytoplasmic vesicle	GO:0031410	0.00492211	2.30785	0.0133268	2026	151	27	27317	TGOLN1,PTPN1,OCLN,RHOC,WLS,YIPF1,CHP1,CYBA,C9ORF72,ASPSCR1,GSN,RAB31,SCNN1B,SGK3,MYO5C,RND3,LDLRAD4,SLC28A2B,AP1G2,FSTL4,APOE,NRP1,MRC1,FCGRT,DAB2,CTSS,ADRB2
GO:CC	intracellular vesicle	GO:0097708	0.00500917	2.30023	0.0133136	2028	151	27	27317	TGOLN1,PTPN1,OCLN,RHOC,WLS,YIPF1,CHP1,CYBA,C9ORF72,ASPSCR1,GSN,RAB31,SCNN1B,SGK3,MYO5C,RND3,LDLRAD4,SLC28A2B,AP1G2,FSTL4,APOE,NRP1,MRC1,FCGRT,DAB2,CTSS,ADRB2
GO:CC	intracellular organelle	GO:0043229	0.00507429	2.29462	0.00711066	15751	151	112	27317	INTS12,RPS6KA2,TGOLN1,TTC30B,SMARCA4,SOX9,CTBP1,RCN2,UCP2,MARF1,BTRC,NREP,PTPN1,KLHDC3,OCLN,RHOC,TOX4,TBCD,WLS,ZFP637,PLEKHA8,NARS2,MAOB,YIPF1,PNPLA2,POLD3,PMM2,CIT,CHP1,STMN1,FIBP,PLSCR3,AAR2,ASAH1,CYBA,ZFP280B,HCCS,SOAT1,SQOR,CENPT,GMNN,SSBP4,OSBPL8,C9ORF72,GTF3A,FBXO22,SERPINH1,MSL3,EDC3,ZIM1,FADS1,HSF1,S100A10,NFKBIZ,ASPSCR1,MYLIP,TBL3,GSN,HEXDC,RGS2,RIMS3,RAB31,SCNN1B,SH3PXD2A,CALD1,CDC14A,S…
GO:CC	extracellular region	GO:0005576	0.0115356	1.93796	0.0116068	2757	151	32	27317	SPINT1,ASAH1,STX2,C9ORF72,SERPINH1,S100A10,LGI2,GSN,HEXDC,C6,SCNN1B,ACE2,CMTM8,VCAN,NTN4,CPB2,4931414P19RIK,SPON2,COL19A1,FSTL4,APOE,PTN,BMP3,GC,JHY,SPARCL1,NID1,FCGRT,TPX2,CTSS,CCL7,CCL4
GO:CC	endosome	GO:0005768	0.0155774	1.8075	0.0173913	920	151	16	27317	TGOLN1,PTPN1,WLS,YIPF1,CYBA,C9ORF72,RAB31,SGK3,LDLRAD4,AP1G2,APOE,NRP1,MRC1,FCGRT,CTSS,ADRB2
GO:CC	membrane	GO:0016020	0.0235222	1.62852	0.00779651	10261	151	80	27317	TGOLN1,UCP2,PTPN1,SPINT1,OCLN,RHOC,TBCD,WLS,PLEKHA8,MAOB,YIPF1,PNPLA2,CIT,CHP1,STMN1,FIBP,PLSCR3,CYBA,STX2,HCCS,TNFRSF21,SOAT1,SQOR,OSBPL8,C9ORF72,CDH4,SERPINH1,FADS1,S100A10,PTPRD,ASPSCR1,MYLIP,GSN,RGS2,C6,RIMS3,SLC7A8,SH2B3,CLCN2,RAB31,SCNN1B,CALD1,CRAT,IGSF11,ACE2,CMTM8,GALNT7,NLN,ADCY1,SESTD1,PCDH1,CLSTN2,CD55,SLC35F6,COQ8A,NTN4,NAALADL2,SKAP1,RND3,LDLRAD4,SLC28A2B,CLDN10,PKD1L1,AP1G2,APOE,PT…
GO:CC	cell periphery	GO:0071944	0.0271166	1.56676	0.00858615	6988	151	60	27317	TGOLN1,CTBP1,PTPN1,SPINT1,OCLN,RHOC,TBCD,WLS,YIPF1,PNPLA2,CIT,CHP1,PLSCR3,CYBA,STX2,TNFRSF21,OSBPL8,CDH4,SERPINH1,S100A10,PTPRD,ASPSCR1,MYLIP,GSN,RGS2,C6,RIMS3,SLC7A8,SH2B3,CLCN2,SCNN1B,CALD1,IGSF11,ACE2,NLN,ADCY1,PCDH1,CLSTN2,CD55,VCAN,NTN4,SKAP1,RND3,SPON2,COL19A1,SLC28A2B,CLDN10,APOE,PTN,CD302,NRP1,SPARCL1,NID1,CSF1R,MRC1,EDNRB,FCGRT,DAB2,ALDOB,ADRB2
GO:CC	membrane-bounded organelle	GO:0043227	0.032014	1.49466	0.00705361	14886	151	105	27317	INTS12,RPS6KA2,TGOLN1,TTC30B,SMARCA4,SOX9,CTBP1,RCN2,UCP2,MARF1,BTRC,NREP,PTPN1,KLHDC3,OCLN,RHOC,TOX4,WLS,ZFP637,PLEKHA8,NARS2,MAOB,YIPF1,PNPLA2,POLD3,PMM2,CIT,CHP1,FIBP,PLSCR3,AAR2,ASAH1,CYBA,ZFP280B,HCCS,SOAT1,SQOR,CENPT,GMNN,SSBP4,OSBPL8,C9ORF72,GTF3A,FBXO22,SERPINH1,MSL3,ZIM1,FADS1,HSF1,S100A10,NFKBIZ,ASPSCR1,TBL3,GSN,HEXDC,RGS2,RAB31,SCNN1B,CDC14A,SMARCD2,CRAT,SGK3,ZBTB7C,ACE2,CMTM8,GALNT7,N…
GO:MF	protein binding	GO:0005515	4.06057e-08	7.39141	0.00954107	10481	148	100	25412	RPS6KA2,TTC30B,SMARCA4,SOX9,CTBP1,RCN2,BTRC,NREP,PTPN1,SPINT1,KLHDC3,OCLN,RHOC,TBCD,WLS,MAOB,YIPF1,PNPLA2,CIT,CHP1,STMN1,FIBP,PLSCR3,ASAH1,CYBA,HCCS,TNFRSF21,SOAT1,GSS,CENPT,GMNN,SSBP4,OSBPL8,C9ORF72,FBXO22,CDH4,SERPINH1,MSL3,EDC3,HSF1,S100A10,PTPRD,NFKBIZ,LGI2,ASPSCR1,MYLIP,TBL3,GSN,RGS2,C6,RIMS3,SH2B3,SCNN1B,SH3PXD2A,CALD1,IGSF11,ZBTB7C,ACE2,CMTM8,ADCY1,VGLL4,ZFP36L1,PCDH1,TLN2,CLSTN2,MYO5C,NTN…
GO:MF	binding	GO:0005488	2.90296e-07	6.53716	0.00788566	16232	148	128	25412	INTS12,RPS6KA2,TRIM44,TTC30B,SMARCA4,SOX9,CTBP1,RCN2,MARF1,BTRC,NREP,CIAO3,PTPN1,SPINT1,KLHDC3,OCLN,RHOC,TOX4,TBCD,WLS,ZFP637,PLEKHA8,NARS2,LMO3,GUK1,MAOB,YIPF1,PNPLA2,PMM2,CIT,CHP1,STMN1,FIBP,PLSCR3,ASAH1,CYBA,ZFP280B,HCCS,TNFRSF21,SOAT1,GSS,SQOR,CENPT,GMNN,SSBP4,OSBPL8,C9ORF72,GTF3A,FBXO22,CDH4,SERPINH1,MSL3,EDC3,ZIM1,HSF1,S100A10,PTPRD,NFKBIZ,LGI2,ASPSCR1,MYLIP,TBL3,GSN,RGS2,C6,RIMS3,SH2B3,RAB…
GO:MF	ion binding	GO:0043167	0.00102815	2.98794	0.0101454	5914	148	60	25412	INTS12,RPS6KA2,TRIM44,SMARCA4,RCN2,CIAO3,PTPN1,RHOC,ZFP637,PLEKHA8,NARS2,LMO3,GUK1,MAOB,PMM2,CIT,CHP1,PLSCR3,CYBA,HCCS,GSS,SQOR,GTF3A,CDH4,ZIM1,S100A10,MYLIP,GSN,SH2B3,RAB31,SH3PXD2A,SGK3,ZBTB7C,ACE2,GALNT7,NLN,ADCY1,ZFP36L1,SESTD1,PCDH1,CLSTN2,COQ8A,VCAN,MYO5C,CPB2,PDZRN3,RND3,CAR10,SPON2,MECOM,FSTL4,APOE,TOP2A,NRP1,SPARCL1,NID1,MKI67,RFNG,CSF1R,ALDOB
GO:MF	phosphatidylinositol-4-phosphate binding	GO:0070273	0.031101	1.50723	0.108108	37	148	4	25412	PLEKHA8,OSBPL8,SH3PXD2A,SESTD1
GO:MF	cation binding	GO:0043169	0.0454128	1.34282	0.0102601	4191	148	43	25412	INTS12,RPS6KA2,TRIM44,RCN2,CIAO3,PTPN1,ZFP637,LMO3,PMM2,CIT,CHP1,PLSCR3,CYBA,HCCS,GSS,GTF3A,CDH4,ZIM1,S100A10,MYLIP,GSN,ZBTB7C,ACE2,GALNT7,NLN,ADCY1,ZFP36L1,PCDH1,CLSTN2,VCAN,CPB2,PDZRN3,CAR10,SPON2,MECOM,FSTL4,APOE,TOP2A,NRP1,SPARCL1,NID1,RFNG,ALDOB
TF	Factor: E2F-3 motif: GGCGGGN	TF:M02089	1.12686e-05	4.94813	0.00999823	11302	152	113	21833	INTS12,RPS6KA2,TGOLN1,TRIM44,TTC30B,SMARCA4,SOX9,CTBP1,RCN2,UCP2,MARF1,BTRC,NREP,PTPN1,ARHGEF3,SPINT1,KLHDC3,OCLN,RHOC,TOX4,TBCD,PLEKHA8,NARS2,LMO3,GUK1,MAOB,PNPLA2,POLD3,CIT,CHP1,STMN1,PLSCR3,ASAH1,CYBA,ZFP280B,STX2,SOAT1,GSS,SQOR,GMNN,OSBPL8,C9ORF72,GTF3A,FBXO22,CDH4,MSL3,EDC3,FADS1,HSF1,S100A10,PTPRD,NFKBIZ,LGI2,ASPSCR1,MYLIP,TBL3,GSN,CCDC157,HEXDC,RGS2,RIMS3,SLC7A8,SH2B3,CLCN2,RAB31,SCNN1B,SH…
TF	Factor: ZF5 motif: GSGCGCGR match class: 1	TF:M00716_1	2.92414e-05	4.534	0.00967742	12090	152	117	21833	INTS12,RPS6KA2,TGOLN1,TRIM44,SMARCA4,SOX9,CTBP1,RCN2,UCP2,MARF1,BTRC,NREP,PTPN1,ARHGEF3,SPINT1,KLHDC3,OCLN,RHOC,TOX4,TBCD,ZFP637,PLEKHA8,NARS2,LMO3,GUK1,MAOB,PNPLA2,POLD3,PMM2,CIT,CHP1,STMN1,PLSCR3,ASAH1,CYBA,ZFP280B,STX2,HCCS,TNFRSF21,SOAT1,GSS,SQOR,GMNN,SSBP4,OSBPL8,C9ORF72,GTF3A,FBXO22,CDH4,SERPINH1,MSL3,EDC3,FADS1,HSF1,S100A10,D630039A03RIK,LGI2,ASPSCR1,MYLIP,TBL3,GSN,CCDC157,HEXDC,RGS2,RIMS3…
TF	Factor: E2F-1 motif: GNGGGCGGGRMN	TF:M10209	7.16734e-05	4.14464	0.00903488	14278	152	129	21833	INTS12,RPS6KA2,TGOLN1,TRIM44,TTC30B,SMARCA4,SOX9,CTBP1,RCN2,UCP2,MARF1,BTRC,NREP,PTPN1,ARHGEF3,SPINT1,KLHDC3,OCLN,RHOC,TOX4,TBCD,WLS,PLEKHA8,NARS2,LMO3,GUK1,MAOB,YIPF1,PNPLA2,POLD3,CIT,CHP1,STMN1,PLSCR3,ASAH1,CYBA,ZFP280B,STX2,HCCS,TNFRSF21,SOAT1,GSS,SQOR,GMNN,SSBP4,OSBPL8,C9ORF72,GTF3A,FBXO22,CDH4,SERPINH1,MSL3,EDC3,FADS1,HSF1,S100A10,PTPRD,D630039A03RIK,NFKBIZ,LGI2,ASPSCR1,MYLIP,TBL3,GSN,CCDC15…
TF	Factor: FOXN4 motif: NNWANNCGWMCGCGTCNNNNMT	TF:M04662	9.16461e-05	4.03789	0.00861101	16026	152	138	21833	INTS12,RPS6KA2,TGOLN1,TRIM44,TTC30B,SMARCA4,SOX9,CTBP1,RCN2,MARF1,BTRC,NREP,CIAO3,PTPN1,ARHGEF3,SPINT1,KLHDC3,OCLN,RHOC,TOX4,TBCD,WLS,ZFP637,PLEKHA8,NARS2,LMO3,GUK1,MAOB,YIPF1,PNPLA2,POLD3,PMM2,CIT,CHP1,STMN1,FIBP,PLSCR3,AAR2,ASAH1,CYBA,ZFP280B,STX2,HCCS,TNFRSF21,SOAT1,GSS,SQOR,CENPT,GMNN,SSBP4,OSBPL8,C9ORF72,GTF3A,FBXO22,CDH4,SERPINH1,MSL3,EDC3,ZIM1,FADS1,HSF1,S100A10,PTPRD,LGI2,ASPSCR1,MYLIP,TB…
TF	Factor: Sp1 motif: NNGGGGCGGGGNN	TF:M00932	9.32654e-05	4.03028	0.0105991	8963	152	95	21833	INTS12,RPS6KA2,TRIM44,SMARCA4,SOX9,CTBP1,RCN2,MARF1,BTRC,NREP,PTPN1,ARHGEF3,SPINT1,KLHDC3,OCLN,RHOC,TOX4,TBCD,PLEKHA8,NARS2,LMO3,GUK1,MAOB,PNPLA2,POLD3,CIT,CHP1,STMN1,PLSCR3,ASAH1,CYBA,STX2,SOAT1,GSS,SQOR,GMNN,OSBPL8,C9ORF72,GTF3A,CDH4,SERPINH1,MSL3,EDC3,HSF1,S100A10,PTPRD,NFKBIZ,LGI2,ASPSCR1,MYLIP,TBL3,GSN,CCDC157,HEXDC,RGS2,RIMS3,SH2B3,CLCN2,RAB31,SCNN1B,SH3PXD2A,CDC14A,SMARCD2,CRAT,SGK3,ARHGAP…
TF	Factor: ZF5 motif: GSGCGCGR	TF:M00716	9.85349e-05	4.00641	0.00887216	14878	152	132	21833	INTS12,RPS6KA2,TGOLN1,TRIM44,TTC30B,SMARCA4,SOX9,CTBP1,RCN2,UCP2,MARF1,BTRC,NREP,PTPN1,ARHGEF3,SPINT1,KLHDC3,OCLN,RHOC,TOX4,TBCD,WLS,ZFP637,PLEKHA8,NARS2,LMO3,GUK1,MAOB,YIPF1,PNPLA2,POLD3,PMM2,CIT,CHP1,STMN1,FIBP,PLSCR3,ASAH1,CYBA,ZFP280B,STX2,HCCS,TNFRSF21,SOAT1,GSS,SQOR,CENPT,GMNN,SSBP4,OSBPL8,C9ORF72,GTF3A,FBXO22,CDH4,SERPINH1,MSL3,EDC3,FADS1,HSF1,S100A10,D630039A03RIK,NFKBIZ,LGI2,ASPSCR1,MYLI…
TF	Factor: Sp1 motif: GGGGCGGGGC	TF:M00931	0.000520627	3.28347	0.0104827	8681	152	91	21833	INTS12,RPS6KA2,TRIM44,SOX9,CTBP1,RCN2,UCP2,MARF1,BTRC,NREP,PTPN1,ARHGEF3,SPINT1,KLHDC3,OCLN,RHOC,TOX4,TBCD,PLEKHA8,NARS2,LMO3,GUK1,MAOB,PNPLA2,POLD3,CIT,CHP1,STMN1,PLSCR3,ASAH1,CYBA,STX2,SOAT1,GSS,SQOR,GMNN,OSBPL8,C9ORF72,GTF3A,CDH4,MSL3,EDC3,HSF1,S100A10,PTPRD,NFKBIZ,LGI2,ASPSCR1,MYLIP,TBL3,GSN,CCDC157,HEXDC,RGS2,RIMS3,SH2B3,CLCN2,RAB31,SCNN1B,SH3PXD2A,CDC14A,SMARCD2,CRAT,SGK3,ARHGAP24,GALNT7,NL…
TF	Factor: Sp3 motif: AGGGCGG	TF:M05665	0.00182621	2.73845	0.0108756	7264	152	79	21833	INTS12,TGOLN1,SOX9,UCP2,MARF1,BTRC,NREP,CIAO3,PTPN1,ARHGEF3,TBCD,WLS,GUK1,YIPF1,PNPLA2,PMM2,CIT,CHP1,FIBP,PLSCR3,ASAH1,CYBA,STX2,HCCS,TNFRSF21,SQOR,GMNN,OSBPL8,GTF3A,CDH4,MSL3,EDC3,HSF1,S100A10,NFKBIZ,LGI2,ASPSCR1,MYLIP,GSN,CCDC157,HEXDC,RGS2,SH2B3,CLCN2,RAB31,SCNN1B,CALD1,CDC14A,SMARCD2,CRAT,ARHGAP24,ZBTB7C,CMTM8,GALNT7,ZFP36L1,SESTD1,CLSTN2,CD55,VCAN,MYO5C,NTN4,CAR10,BEND4,SPON2,MECOM,AP1G2,APO…
TF	Factor: LKLF motif: NGGGCGG	TF:M05391	0.00182621	2.73845	0.0108756	7264	152	79	21833	INTS12,TGOLN1,SOX9,UCP2,MARF1,BTRC,NREP,CIAO3,PTPN1,ARHGEF3,TBCD,WLS,GUK1,YIPF1,PNPLA2,PMM2,CIT,CHP1,FIBP,PLSCR3,ASAH1,CYBA,STX2,HCCS,TNFRSF21,SQOR,GMNN,OSBPL8,GTF3A,CDH4,MSL3,EDC3,HSF1,S100A10,NFKBIZ,LGI2,ASPSCR1,MYLIP,GSN,CCDC157,HEXDC,RGS2,SH2B3,CLCN2,RAB31,SCNN1B,CALD1,CDC14A,SMARCD2,CRAT,ARHGAP24,ZBTB7C,CMTM8,GALNT7,ZFP36L1,SESTD1,CLSTN2,CD55,VCAN,MYO5C,NTN4,CAR10,BEND4,SPON2,MECOM,AP1G2,APO…
TF	Factor: SP6 motif: WGGGCGG	TF:M05455	0.00182621	2.73845	0.0108756	7264	152	79	21833	INTS12,TGOLN1,SOX9,UCP2,MARF1,BTRC,NREP,CIAO3,PTPN1,ARHGEF3,TBCD,WLS,GUK1,YIPF1,PNPLA2,PMM2,CIT,CHP1,FIBP,PLSCR3,ASAH1,CYBA,STX2,HCCS,TNFRSF21,SQOR,GMNN,OSBPL8,GTF3A,CDH4,MSL3,EDC3,HSF1,S100A10,NFKBIZ,LGI2,ASPSCR1,MYLIP,GSN,CCDC157,HEXDC,RGS2,SH2B3,CLCN2,RAB31,SCNN1B,CALD1,CDC14A,SMARCD2,CRAT,ARHGAP24,ZBTB7C,CMTM8,GALNT7,ZFP36L1,SESTD1,CLSTN2,CD55,VCAN,MYO5C,NTN4,CAR10,BEND4,SPON2,MECOM,AP1G2,APO…
TF	Factor: CPBP motif: NGGGCGG	TF:M05301	0.00182621	2.73845	0.0108756	7264	152	79	21833	INTS12,TGOLN1,SOX9,UCP2,MARF1,BTRC,NREP,CIAO3,PTPN1,ARHGEF3,TBCD,WLS,GUK1,YIPF1,PNPLA2,PMM2,CIT,CHP1,FIBP,PLSCR3,ASAH1,CYBA,STX2,HCCS,TNFRSF21,SQOR,GMNN,OSBPL8,GTF3A,CDH4,MSL3,EDC3,HSF1,S100A10,NFKBIZ,LGI2,ASPSCR1,MYLIP,GSN,CCDC157,HEXDC,RGS2,SH2B3,CLCN2,RAB31,SCNN1B,CALD1,CDC14A,SMARCD2,CRAT,ARHGAP24,ZBTB7C,CMTM8,GALNT7,ZFP36L1,SESTD1,CLSTN2,CD55,VCAN,MYO5C,NTN4,CAR10,BEND4,SPON2,MECOM,AP1G2,APO…
TF	Factor: E2F-1 motif: GNGGGCGGGRMN match class: 1	TF:M10209_1	0.00207243	2.68352	0.00967045	10651	152	103	21833	INTS12,RPS6KA2,TRIM44,SMARCA4,SOX9,CTBP1,RCN2,UCP2,MARF1,BTRC,NREP,PTPN1,ARHGEF3,SPINT1,KLHDC3,OCLN,RHOC,TOX4,TBCD,WLS,PLEKHA8,GUK1,MAOB,PNPLA2,POLD3,CIT,STMN1,PLSCR3,ASAH1,CYBA,STX2,HCCS,GSS,SQOR,GMNN,SSBP4,OSBPL8,C9ORF72,FBXO22,CDH4,SERPINH1,MSL3,EDC3,FADS1,HSF1,S100A10,NFKBIZ,LGI2,ASPSCR1,MYLIP,TBL3,GSN,CCDC157,HEXDC,RGS2,RIMS3,SH2B3,CLCN2,RAB31,SCNN1B,SH3PXD2A,CDC14A,SMARCD2,CRAT,SGK3,IGSF11,…
TF	Factor: Sp1 motif: NGGGGGCGGGGYN	TF:M00196	0.00254966	2.59352	0.010211	8814	152	90	21833	INTS12,RPS6KA2,TRIM44,SOX9,CTBP1,RCN2,UCP2,MARF1,BTRC,NREP,PTPN1,ARHGEF3,SPINT1,KLHDC3,OCLN,RHOC,TOX4,TBCD,PLEKHA8,NARS2,LMO3,GUK1,MAOB,PNPLA2,POLD3,CIT,CHP1,STMN1,PLSCR3,ASAH1,CYBA,STX2,SOAT1,GSS,SQOR,GMNN,OSBPL8,C9ORF72,GTF3A,CDH4,MSL3,EDC3,HSF1,S100A10,PTPRD,NFKBIZ,LGI2,ASPSCR1,MYLIP,TBL3,GSN,CCDC157,HEXDC,RGS2,RIMS3,SLC7A8,SH2B3,CLCN2,RAB31,SCNN1B,SH3PXD2A,CDC14A,SMARCD2,CRAT,SGK3,ARHGAP24,GA…
TF	Factor: BEN motif: CWGCGAYA	TF:M01241	0.00326589	2.486	0.0110976	6578	152	73	21833	TGOLN1,TTC30B,SMARCA4,CTBP1,UCP2,BTRC,PTPN1,ARHGEF3,SPINT1,KLHDC3,OCLN,TOX4,TBCD,WLS,PLEKHA8,POLD3,CHP1,STMN1,ASAH1,ZFP280B,STX2,TNFRSF21,SOAT1,GMNN,SSBP4,OSBPL8,C9ORF72,GTF3A,CDH4,HSF1,S100A10,PTPRD,NFKBIZ,TBL3,GSN,CCDC157,HEXDC,RGS2,RIMS3,SLC7A8,RAB31,SCNN1B,SH3PXD2A,SMARCD2,CRAT,SGK3,IGSF11,CMTM8,GALNT7,ADCY1,PCDH1,CLSTN2,CD55,VCAN,NTN4,PDZRN3,SKAP1,MTUS1,CAR10,BEND4,LDLRAD4,COL19A1,SLC28A2B,C…
TF	Factor: E2F motif: GGCGSG	TF:M00803	0.00349847	2.45612	0.00966415	10451	152	101	21833	INTS12,RPS6KA2,TRIM44,TTC30B,SMARCA4,SOX9,CTBP1,RCN2,UCP2,BTRC,NREP,CIAO3,PTPN1,ARHGEF3,SPINT1,KLHDC3,OCLN,TOX4,TBCD,ZFP637,PLEKHA8,NARS2,GUK1,MAOB,PNPLA2,POLD3,CHP1,STMN1,FIBP,ASAH1,ZFP280B,STX2,HCCS,TNFRSF21,CENPT,GMNN,SSBP4,OSBPL8,C9ORF72,GTF3A,FBXO22,CDH4,MSL3,EDC3,FADS1,HSF1,S100A10,LGI2,ASPSCR1,MYLIP,TBL3,GSN,CCDC157,HEXDC,RGS2,RIMS3,SH2B3,CLCN2,RAB31,SCNN1B,SH3PXD2A,CDC14A,SMARCD2,CRAT,SGK…
TF	Factor: BEN motif: CAGCGRNV	TF:M01240	0.00409181	2.38808	0.00835997	16268	152	136	21833	INTS12,RPS6KA2,TGOLN1,TRIM44,TTC30B,SMARCA4,SOX9,CTBP1,RCN2,UCP2,MARF1,BTRC,NREP,CIAO3,PTPN1,ARHGEF3,SPINT1,KLHDC3,OCLN,RHOC,TOX4,TBCD,WLS,ZFP637,PLEKHA8,NARS2,LMO3,GUK1,MAOB,YIPF1,PNPLA2,POLD3,PMM2,CIT,CHP1,STMN1,FIBP,PLSCR3,ASAH1,CYBA,STX2,HCCS,TNFRSF21,SOAT1,GSS,SQOR,CENPT,GMNN,SSBP4,OSBPL8,C9ORF72,GTF3A,FBXO22,CDH4,MSL3,FADS1,HSF1,S100A10,PTPRD,D630039A03RIK,NFKBIZ,LGI2,ASPSCR1,MYLIP,GSN,CCDC…
TF	Factor: BEN motif: CAGCGRNV match class: 1	TF:M01240_1	0.00461955	2.3354	0.00923384	12021	152	111	21833	INTS12,RPS6KA2,TRIM44,TTC30B,SMARCA4,SOX9,CTBP1,UCP2,BTRC,NREP,CIAO3,PTPN1,ARHGEF3,SPINT1,OCLN,RHOC,TOX4,TBCD,ZFP637,PLEKHA8,NARS2,LMO3,GUK1,YIPF1,PNPLA2,POLD3,PMM2,CIT,CHP1,STMN1,PLSCR3,ASAH1,CYBA,STX2,TNFRSF21,SOAT1,SQOR,CENPT,GMNN,SSBP4,OSBPL8,C9ORF72,CDH4,MSL3,FADS1,HSF1,S100A10,PTPRD,NFKBIZ,LGI2,MYLIP,GSN,CCDC157,HEXDC,RGS2,RIMS3,SLC7A8,SH2B3,CLCN2,RAB31,SCNN1B,SH3PXD2A,CDC14A,SMARCD2,CRAT,S…
TF	Factor: ZF5 motif: NRNGNGCGCGCWN	TF:M00333	0.00536312	2.27058	0.00868666	14505	152	126	21833	INTS12,RPS6KA2,TGOLN1,TRIM44,TTC30B,SMARCA4,SOX9,CTBP1,RCN2,UCP2,MARF1,BTRC,NREP,CIAO3,PTPN1,ARHGEF3,SPINT1,KLHDC3,OCLN,RHOC,TOX4,TBCD,ZFP637,PLEKHA8,NARS2,LMO3,GUK1,MAOB,YIPF1,PNPLA2,POLD3,PMM2,CIT,CHP1,STMN1,PLSCR3,AAR2,ASAH1,CYBA,ZFP280B,STX2,HCCS,TNFRSF21,GSS,CENPT,GMNN,SSBP4,OSBPL8,C9ORF72,GTF3A,FBXO22,CDH4,MSL3,EDC3,FADS1,HSF1,S100A10,NFKBIZ,LGI2,MYLIP,GSN,CCDC157,HEXDC,RGS2,RIMS3,SLC7A8,SH…
TF	Factor: Sp1 motif: CCCCGCCCCN	TF:M00933	0.00970507	2.013	0.0100239	8779	152	88	21833	INTS12,RPS6KA2,TRIM44,SMARCA4,SOX9,CTBP1,RCN2,UCP2,MARF1,BTRC,NREP,PTPN1,ARHGEF3,SPINT1,KLHDC3,OCLN,RHOC,TOX4,PLEKHA8,NARS2,LMO3,GUK1,MAOB,PNPLA2,POLD3,CIT,CHP1,STMN1,PLSCR3,ASAH1,CYBA,STX2,SOAT1,GSS,SQOR,GMNN,OSBPL8,C9ORF72,GTF3A,CDH4,MSL3,EDC3,HSF1,S100A10,PTPRD,D630039A03RIK,NFKBIZ,LGI2,ASPSCR1,MYLIP,TBL3,GSN,CCDC157,HEXDC,RIMS3,SH2B3,SCNN1B,SH3PXD2A,CDC14A,SMARCD2,CRAT,ARHGAP24,ZBTB7C,CMTM8,G…
TF	Factor: GKLF motif: NNNRGGNGNGGSN match class: 1	TF:M07289_1	0.0131187	1.88211	0.00936108	11003	152	103	21833	RPS6KA2,TRIM44,SMARCA4,SOX9,CTBP1,RCN2,UCP2,MARF1,BTRC,NREP,PTPN1,ARHGEF3,KLHDC3,OCLN,RHOC,TOX4,TBCD,WLS,GUK1,MAOB,PNPLA2,POLD3,PMM2,CIT,CHP1,STMN1,FIBP,PLSCR3,ASAH1,CYBA,ZFP280B,STX2,HCCS,SOAT1,GSS,SQOR,CENPT,SSBP4,OSBPL8,GTF3A,FBXO22,CDH4,SERPINH1,EDC3,ZIM1,S100A10,D630039A03RIK,LGI2,MYLIP,TBL3,GSN,CCDC157,HEXDC,RGS2,RIMS3,SLC7A8,SH2B3,CLCN2,RAB31,SCNN1B,SH3PXD2A,CDC14A,SMARCD2,SGK3,ARHGAP24,ZB…
TF	Factor: Sp1 motif: NGGGGCGGGGN	TF:M07395	0.0154531	1.81099	0.00983822	9148	152	90	21833	INTS12,RPS6KA2,TRIM44,SOX9,CTBP1,RCN2,MARF1,BTRC,NREP,PTPN1,ARHGEF3,SPINT1,KLHDC3,OCLN,RHOC,TOX4,TBCD,WLS,PLEKHA8,NARS2,LMO3,MAOB,PNPLA2,POLD3,CIT,CHP1,STMN1,PLSCR3,ASAH1,CYBA,STX2,SOAT1,GSS,SQOR,GMNN,OSBPL8,C9ORF72,GTF3A,CDH4,SERPINH1,MSL3,EDC3,HSF1,S100A10,PTPRD,NFKBIZ,LGI2,ASPSCR1,MYLIP,TBL3,GSN,CCDC157,HEXDC,RGS2,RIMS3,SH2B3,CLCN2,SCNN1B,SH3PXD2A,CDC14A,SMARCD2,CRAT,SGK3,ARHGAP24,GALNT7,NLN,S…
TF	Factor: Sp1 motif: GGGGCGGGGT	TF:M00008	0.0203053	1.69239	0.0100406	8366	152	84	21833	INTS12,RPS6KA2,TGOLN1,TRIM44,TTC30B,SOX9,CTBP1,UCP2,MARF1,NREP,ARHGEF3,KLHDC3,RHOC,TOX4,PLEKHA8,LMO3,GUK1,PNPLA2,POLD3,CIT,CHP1,STMN1,PLSCR3,ASAH1,CYBA,ZFP280B,STX2,GSS,SQOR,OSBPL8,C9ORF72,GTF3A,FBXO22,CDH4,MSL3,EDC3,HSF1,S100A10,PTPRD,NFKBIZ,LGI2,ASPSCR1,MYLIP,TBL3,GSN,CCDC157,HEXDC,RGS2,RIMS3,SLC7A8,SH2B3,RAB31,SCNN1B,CDC14A,SMARCD2,SGK3,IGSF11,ZBTB7C,GALNT7,NLN,SESTD1,PCDH1,TLN2,CLSTN2,CD55,SL…
TF	Factor: FOXN4 motif: NNWANNCGWMCGCGTCNNNNMT match class: 1	TF:M04662_1	0.0227522	1.64298	0.00889999	12809	152	114	21833	INTS12,RPS6KA2,TRIM44,TTC30B,SMARCA4,SOX9,CTBP1,RCN2,MARF1,BTRC,NREP,CIAO3,PTPN1,ARHGEF3,SPINT1,KLHDC3,OCLN,TOX4,TBCD,WLS,ZFP637,PLEKHA8,NARS2,LMO3,GUK1,MAOB,YIPF1,PNPLA2,PMM2,STMN1,FIBP,PLSCR3,ASAH1,ZFP280B,STX2,HCCS,TNFRSF21,SOAT1,GSS,CENPT,GMNN,SSBP4,OSBPL8,C9ORF72,GTF3A,FBXO22,CDH4,MSL3,FADS1,HSF1,PTPRD,LGI2,ASPSCR1,MYLIP,TBL3,GSN,CCDC157,HEXDC,RGS2,RIMS3,SLC7A8,SH2B3,CLCN2,SCNN1B,SH3PXD2A,CA…
TF	Factor: Spz1 motif: DNNGGRGGGWWNNNN	TF:M00446	0.02517	1.59912	0.009777	9103	152	89	21833	SMARCA4,SOX9,CTBP1,RCN2,MARF1,BTRC,CIAO3,PTPN1,ARHGEF3,KLHDC3,RHOC,TBCD,WLS,NARS2,GUK1,MAOB,YIPF1,POLD3,CHP1,STMN1,FIBP,PLSCR3,ASAH1,CYBA,ZFP280B,HCCS,SOAT1,CENPT,GMNN,SSBP4,ZIM1,FADS1,S100A10,PTPRD,D630039A03RIK,NFKBIZ,LGI2,ASPSCR1,GSN,CCDC157,HEXDC,RGS2,C6,RIMS3,SH2B3,CLCN2,SH3PXD2A,CDC14A,SMARCD2,CRAT,SGK3,IGSF11,ACE2,GALNT7,ADCY1,ZFP36L1,SESTD1,PCDH1,TLN2,CLSTN2,CD55,VCAN,NTN4,NAALADL2,PDZRN3…
TF	Factor: KLF3 motif: NNNNNNGGGCGGGGCNNGN	TF:M10278	0.0283066	1.54811	0.010343	7348	152	76	21833	INTS12,RPS6KA2,SOX9,CTBP1,RCN2,UCP2,MARF1,BTRC,NREP,ARHGEF3,SPINT1,KLHDC3,OCLN,RHOC,TOX4,TBCD,PLEKHA8,NARS2,GUK1,MAOB,PNPLA2,CHP1,STMN1,PLSCR3,ASAH1,CYBA,STX2,GSS,SQOR,GMNN,OSBPL8,C9ORF72,GTF3A,CDH4,SERPINH1,MSL3,EDC3,S100A10,PTPRD,LGI2,ASPSCR1,MYLIP,TBL3,GSN,CCDC157,RIMS3,SH2B3,CLCN2,RAB31,SCNN1B,SH3PXD2A,CDC14A,SMARCD2,CRAT,SGK3,ARHGAP24,NLN,SESTD1,CD55,SLC35F6,NAALADL2,PDZRN3,SKAP1,CAR10,BEND4…
TF	Factor: Kaiso motif: SARNYCTCGCGAGAN	TF:M10276	0.0343542	1.46402	0.00871749	13536	152	118	21833	INTS12,RPS6KA2,TGOLN1,TRIM44,SMARCA4,SOX9,CTBP1,RCN2,MARF1,BTRC,NREP,PTPN1,ARHGEF3,SPINT1,KLHDC3,OCLN,RHOC,TOX4,TBCD,WLS,ZFP637,PLEKHA8,NARS2,LMO3,GUK1,YIPF1,PNPLA2,POLD3,PMM2,CIT,STMN1,FIBP,PLSCR3,ASAH1,CYBA,ZFP280B,STX2,HCCS,TNFRSF21,SOAT1,CENPT,GMNN,SSBP4,OSBPL8,C9ORF72,GTF3A,CDH4,MSL3,EDC3,FADS1,HSF1,S100A10,PTPRD,D630039A03RIK,LGI2,ASPSCR1,MYLIP,TBL3,GSN,CCDC157,HEXDC,RGS2,C6,SLC7A8,SH2B3,CL…
TF	Factor: ZF5 motif: NRNGNGCGCGCWN match class: 1	TF:M00333_1	0.0386439	1.41292	0.00917676	11224	152	103	21833	INTS12,RPS6KA2,TGOLN1,TRIM44,SMARCA4,SOX9,CTBP1,UCP2,MARF1,BTRC,NREP,CIAO3,PTPN1,ARHGEF3,SPINT1,KLHDC3,OCLN,TOX4,TBCD,ZFP637,PLEKHA8,NARS2,LMO3,GUK1,MAOB,PNPLA2,POLD3,PMM2,CHP1,STMN1,PLSCR3,ASAH1,CYBA,ZFP280B,STX2,HCCS,TNFRSF21,GSS,CENPT,GMNN,SSBP4,OSBPL8,C9ORF72,GTF3A,FBXO22,CDH4,MSL3,EDC3,FADS1,HSF1,S100A10,LGI2,GSN,CCDC157,HEXDC,RGS2,RIMS3,SLC7A8,SH2B3,CLCN2,SCNN1B,SH3PXD2A,CDC14A,CRAT,SGK3,AR…
TF	Factor: IRF6 motif: NNNACTCYCGGKNNN	TF:M02874	0.0429416	1.36712	0.00871768	13421	152	117	21833	RPS6KA2,TGOLN1,TRIM44,TTC30B,SMARCA4,SOX9,CTBP1,MARF1,CIAO3,PTPN1,ARHGEF3,SPINT1,KLHDC3,OCLN,RHOC,TOX4,TBCD,WLS,ZFP637,PLEKHA8,NARS2,LMO3,GUK1,YIPF1,PNPLA2,POLD3,PMM2,CHP1,STMN1,FIBP,ASAH1,CYBA,ZFP280B,STX2,HCCS,TNFRSF21,SOAT1,SQOR,CENPT,GMNN,OSBPL8,C9ORF72,CDH4,SERPINH1,MSL3,EDC3,ZIM1,FADS1,HSF1,S100A10,D630039A03RIK,NFKBIZ,ASPSCR1,MYLIP,TBL3,GSN,CCDC157,HEXDC,RGS2,RIMS3,SH2B3,CLCN2,RAB31,SCNN1B…
[truncated: 102 more columns]

## Sheet: Table 4
Table 4
Differential expression analysis enrichment: MouseMine (URL: http://www.mousemine.org/)(data retrieved November 2022)
# Test Correction: Holm-Bonferoni, Max p-value: 0.05
# MP=Mammalian phenotype, EMAPA=Anatomy enrichment
enrichment_test	name	p-value	term	dataset	genes
MP	abnormal pancreatic islet morphology	0.00151656	MP:0005215	DRG	MGI:101791,MGI:101932,MGI:104716,MGI:1339708,MGI:1859980,MGI:2673307,MGI:2684079,MGI:96572,MGI:97512,MGI:98289,MGI:99694
MP	abnormal endocrine pancreas morphology	0.00156523	MP:0009165	DRG	MGI:101791,MGI:101932,MGI:104716,MGI:1339708,MGI:1859980,MGI:2673307,MGI:2684079,MGI:96572,MGI:97512,MGI:98289,MGI:99694
MP	abnormal pancreatic beta cell morphology	0.0250532	MP:0005217	DRG	MGI:101932,MGI:104716,MGI:1339708,MGI:1859980,MGI:96572,MGI:97512,MGI:98289,MGI:99694
MP	abnormal homeostasis	0.00943866	MP:0001764	URG	MGI:102720,MGI:102889,MGI:103017,MGI:104665,MGI:104696,MGI:104850,MGI:105061,MGI:105313,MGI:106911,MGI:107341,MGI:109175,MGI:109354,MGI:109501,MGI:1277124,MGI:1277150,MGI:1298393,MGI:1316658,MGI:1338871,MGI:1339468,MGI:1339758,MGI:1355323,MGI:1859214,MGI:1891837,MGI:1913101,MGI:1914103,MGI:1914676,MGI:1915217,MGI:1915401,MGI:1917258,MGI:1917560,MGI:1918954,MGI:1919043,MGI:1920455,MGI:1921609,MGI:…
MP	homeostasis/metabolism phenotype	0.0174024	MP:0005376	URG	MGI:102720,MGI:102889,MGI:103017,MGI:104665,MGI:104696,MGI:104850,MGI:105061,MGI:105313,MGI:106035,MGI:106183,MGI:106911,MGI:107341,MGI:109175,MGI:109354,MGI:109501,MGI:1277124,MGI:1277150,MGI:1298393,MGI:1316658,MGI:1338033,MGI:1338871,MGI:1339468,MGI:1339758,MGI:1342290,MGI:1355323,MGI:1859214,MGI:1891837,MGI:1913101,MGI:1914103,MGI:1914676,MGI:1915217,MGI:1915401,MGI:1917258,MGI:1917560,MGI:19…
MP	abnormal blood homeostasis	0.037121	MP:0009642	URG	MGI:102720,MGI:102889,MGI:103017,MGI:104665,MGI:104696,MGI:105061,MGI:105313,MGI:106911,MGI:107341,MGI:109175,MGI:109354,MGI:109501,MGI:1277124,MGI:1277150,MGI:1298393,MGI:1316658,MGI:1338871,MGI:1339758,MGI:1355323,MGI:1859214,MGI:1891837,MGI:1913101,MGI:1914103,MGI:1914676,MGI:1915217,MGI:1917258,MGI:1917560,MGI:1918954,MGI:1919043,MGI:1920455,MGI:1921609,MGI:1922169,MGI:1923517,MGI:1923930,MGI…
EMAPA	islets of Langerhans	0.00220977	EMAPA:32927	DRG	MGI:101791,MGI:103013,MGI:104336,MGI:1277193,MGI:2446700,MGI:2673307,MGI:96572,MGI:97512,MGI:98817
EMAPA	endocrine pancreas	0.00290908	EMAPA:35305	DRG	MGI:101791,MGI:103013,MGI:104336,MGI:1277193,MGI:2446700,MGI:2673307,MGI:96572,MGI:97512,MGI:98817
EMAPA	pancreas parenchyma	0.00341438	EMAPA:32925	DRG	MGI:101791,MGI:103013,MGI:104336,MGI:1277193,MGI:2446700,MGI:2673307,MGI:96572,MGI:97512,MGI:98817
EMAPA	renal cortex	1.49953e-05	EMAPA:17952	URG	MGI:102720,MGI:102810,MGI:102889,MGI:103017,MGI:104692,MGI:104696,MGI:106035,MGI:106206,MGI:107946,MGI:108059,MGI:109175,MGI:109501,MGI:1098271,MGI:1316658,MGI:1338871,MGI:1339468,MGI:1339758,MGI:1341851,MGI:1341879,MGI:1342290,MGI:1355323,MGI:1888978,MGI:1891837,MGI:1913101,MGI:1913846,MGI:1915389,MGI:1915401,MGI:1917258,MGI:1919043,MGI:1919369,MGI:1922647,MGI:1927185,MGI:1927344,MGI:1931595,MGI…
EMAPA	vascular element	2.13602e-05	EMAPA:35993	URG	MGI:102720,MGI:102889,MGI:104665,MGI:104692,MGI:104696,MGI:106035,MGI:106183,MGI:106206,MGI:107341,MGI:108059,MGI:108110,MGI:109175,MGI:109354,MGI:109501,MGI:1095415,MGI:1098271,MGI:1277124,MGI:1338033,MGI:1338871,MGI:1339468,MGI:1342290,MGI:1349449,MGI:1355323,MGI:1859214,MGI:1888978,MGI:1891837,MGI:1915217,MGI:1915389,MGI:1917258,MGI:1919043,MGI:1919855,MGI:1920455,MGI:1923517,MGI:1927344,MGI:1…
EMAPA	blood vessel	3.32805e-05	EMAPA:32743	URG	MGI:102720,MGI:102889,MGI:104665,MGI:104692,MGI:104696,MGI:106035,MGI:106183,MGI:106206,MGI:107341,MGI:108059,MGI:108110,MGI:109175,MGI:109354,MGI:109501,MGI:1095415,MGI:1098271,MGI:1277124,MGI:1338033,MGI:1338871,MGI:1339468,MGI:1342290,MGI:1349449,MGI:1355323,MGI:1859214,MGI:1888978,MGI:1891837,MGI:1915217,MGI:1915389,MGI:1917258,MGI:1919043,MGI:1919855,MGI:1920455,MGI:1923517,MGI:1927344,MGI:1…
EMAPA	vascular system	4.48818e-05	EMAPA:35905	URG	MGI:102720,MGI:102889,MGI:104665,MGI:104692,MGI:104696,MGI:106035,MGI:106183,MGI:106206,MGI:107341,MGI:108059,MGI:108110,MGI:109175,MGI:109354,MGI:109501,MGI:1095415,MGI:1098271,MGI:1277124,MGI:1338033,MGI:1338871,MGI:1339468,MGI:1342290,MGI:1349449,MGI:1355323,MGI:1859214,MGI:1888978,MGI:1891837,MGI:1915217,MGI:1915389,MGI:1917258,MGI:1919043,MGI:1919855,MGI:1920455,MGI:1921444,MGI:1923517,MGI:1…
EMAPA	developing capillary loop stage nephron group	9.92707e-05	EMAPA:28506	URG	MGI:102889,MGI:104692,MGI:104696,MGI:109175,MGI:1098271,MGI:1338871,MGI:1339468,MGI:1342290,MGI:1891837,MGI:1913101,MGI:1915401,MGI:1917258,MGI:1922647,MGI:1931835,MGI:2442676,MGI:87995,MGI:95457,MGI:95851,MGI:95852,MGI:96398,MGI:97342,MGI:97804,MGI:98371,MGI:99218,MGI:99677
EMAPA	nephron	0.000102954	EMAPA:35592	URG	MGI:102889,MGI:104692,MGI:104696,MGI:106035,MGI:108059,MGI:109175,MGI:1098271,MGI:1338871,MGI:1339468,MGI:1342290,MGI:1888978,MGI:1891837,MGI:1913101,MGI:1913846,MGI:1915401,MGI:1917258,MGI:1922647,MGI:1931835,MGI:2442676,MGI:2443302,MGI:87995,MGI:88179,MGI:88192,MGI:95457,MGI:95851,MGI:95852,MGI:96398,MGI:97342,MGI:97804,MGI:98371,MGI:99218,MGI:99677
EMAPA	metencephalon lateral wall	0.000305973	EMAPA:17072	URG	MGI:102720,MGI:102810,MGI:102889,MGI:104665,MGI:104850,MGI:105061,MGI:105313,MGI:106035,MGI:106183,MGI:106206,MGI:106911,MGI:107946,MGI:108059,MGI:108110,MGI:109175,MGI:109354,MGI:109501,MGI:1095415,MGI:1098271,MGI:1277124,MGI:1338033,MGI:1338871,MGI:1339468,MGI:1339758,MGI:1341879,MGI:1342290,MGI:1349449,MGI:1349765,MGI:1355323,MGI:1859214,MGI:1888978,MGI:1891837,MGI:1915217,MGI:1915389,MGI:1915…
EMAPA	early nephron	0.000347164	EMAPA:17954	URG	MGI:102889,MGI:104692,MGI:104696,MGI:106035,MGI:109175,MGI:1098271,MGI:1338871,MGI:1339468,MGI:1342290,MGI:1891837,MGI:1913101,MGI:1913846,MGI:1915401,MGI:1917258,MGI:1922647,MGI:1931835,MGI:2442676,MGI:2443302,MGI:87995,MGI:88179,MGI:88192,MGI:95457,MGI:95851,MGI:95852,MGI:96398,MGI:97342,MGI:97804,MGI:98371,MGI:99218,MGI:99677
EMAPA	mature nephron	0.000469828	EMAPA:28491	URG	MGI:102889,MGI:104692,MGI:104696,MGI:108059,MGI:109175,MGI:1098271,MGI:1338871,MGI:1339468,MGI:1342290,MGI:1888978,MGI:1891837,MGI:1913101,MGI:1915401,MGI:1917258,MGI:1922647,MGI:1931835,MGI:2442676,MGI:87995,MGI:95457,MGI:95851,MGI:95852,MGI:96398,MGI:97342,MGI:97804,MGI:98371,MGI:99218,MGI:99677
EMAPA	metencephalon	0.000602978	EMAPA:17071	URG	MGI:102720,MGI:102810,MGI:102889,MGI:104665,MGI:104850,MGI:105061,MGI:105313,MGI:106035,MGI:106183,MGI:106206,MGI:106911,MGI:107946,MGI:108059,MGI:108110,MGI:109175,MGI:109354,MGI:109501,MGI:1095415,MGI:1098271,MGI:1277124,MGI:1338033,MGI:1338871,MGI:1339468,MGI:1339758,MGI:1341879,MGI:1342290,MGI:1349449,MGI:1349765,MGI:1355323,MGI:1859214,MGI:1888978,MGI:1891837,MGI:1915217,MGI:1915389,MGI:1915…
EMAPA	cortical renal tubule	0.00067276	EMAPA:18976	URG	MGI:102889,MGI:104692,MGI:104696,MGI:109175,MGI:1098271,MGI:1338871,MGI:1339468,MGI:1342290,MGI:1891837,MGI:1913101,MGI:1915401,MGI:1917258,MGI:1922647,MGI:1931835,MGI:2442676,MGI:87995,MGI:95457,MGI:95851,MGI:95852,MGI:96398,MGI:97342,MGI:97804,MGI:98371,MGI:99218,MGI:99677
EMAPA	hindbrain	0.000767744	EMAPA:16916	URG	MGI:102720,MGI:102810,MGI:102889,MGI:104665,MGI:104692,MGI:104850,MGI:105061,MGI:105313,MGI:106035,MGI:106183,MGI:106206,MGI:106911,MGI:107946,MGI:108059,MGI:108110,MGI:109175,MGI:109354,MGI:109501,MGI:1095415,MGI:1098271,MGI:1201685,MGI:1277124,MGI:1298393,MGI:1338033,MGI:1338871,MGI:1339468,MGI:1339758,MGI:1341879,MGI:1342290,MGI:1349449,MGI:1349765,MGI:1355323,MGI:1859214,MGI:1888978,MGI:18918…
EMAPA	renal tubule	0.00116407	EMAPA:27782	URG	MGI:102889,MGI:104692,MGI:104696,MGI:106035,MGI:109175,MGI:1098271,MGI:1338871,MGI:1339468,MGI:1342290,MGI:1891837,MGI:1913101,MGI:1915401,MGI:1917258,MGI:1922647,MGI:1931835,MGI:2442676,MGI:87995,MGI:88179,MGI:95457,MGI:95851,MGI:95852,MGI:96398,MGI:97342,MGI:97804,MGI:98371,MGI:99218,MGI:99677
EMAPA	maturing nephron	0.00116751	EMAPA:28485	URG	MGI:102889,MGI:104692,MGI:104696,MGI:109175,MGI:1098271,MGI:1338871,MGI:1339468,MGI:1342290,MGI:1891837,MGI:1913101,MGI:1915401,MGI:1917258,MGI:1922647,MGI:1931835,MGI:2442676,MGI:2443302,MGI:87995,MGI:95457,MGI:95851,MGI:95852,MGI:96398,MGI:97342,MGI:97804,MGI:98371,MGI:99218,MGI:99677
EMAPA	pons	0.00167945	EMAPA:17563	URG	MGI:102720,MGI:102810,MGI:104665,MGI:105061,MGI:106035,MGI:106183,MGI:106206,MGI:107946,MGI:109354,MGI:109501,MGI:1098271,MGI:1277124,MGI:1338871,MGI:1339468,MGI:1341879,MGI:1342290,MGI:1349449,MGI:1349765,MGI:1355323,MGI:1859214,MGI:1888978,MGI:1891837,MGI:1915217,MGI:1915401,MGI:1917799,MGI:1919855,MGI:1922647,MGI:1923517,MGI:1927865,MGI:2139810,MGI:2142075,MGI:2180196,MGI:2182368,MGI:2388271,M…
EMAPA	metencephalon basal plate	0.00229471	EMAPA:17078	URG	MGI:102720,MGI:102810,MGI:104665,MGI:105061,MGI:106035,MGI:106183,MGI:106206,MGI:107946,MGI:109354,MGI:109501,MGI:1098271,MGI:1277124,MGI:1338871,MGI:1339468,MGI:1341879,MGI:1342290,MGI:1349449,MGI:1349765,MGI:1355323,MGI:1859214,MGI:1888978,MGI:1891837,MGI:1915217,MGI:1915401,MGI:1917799,MGI:1919855,MGI:1922647,MGI:1923517,MGI:1927865,MGI:2139810,MGI:2142075,MGI:2180196,MGI:2182368,MGI:2388271,M…
EMAPA	medulla oblongata	0.00389146	EMAPA:17550	URG	MGI:102720,MGI:102810,MGI:104665,MGI:104692,MGI:105061,MGI:106035,MGI:106183,MGI:106206,MGI:107946,MGI:109354,MGI:109501,MGI:1098271,MGI:1277124,MGI:1338871,MGI:1339468,MGI:1341879,MGI:1342290,MGI:1349449,MGI:1349765,MGI:1355323,MGI:1859214,MGI:1891837,MGI:1914603,MGI:1915217,MGI:1915401,MGI:1917799,MGI:1919855,MGI:1922647,MGI:1923517,MGI:1927865,MGI:2139810,MGI:2142075,MGI:2180196,MGI:2182368,MG…
EMAPA	stage IV immature nephron	0.00510092	EMAPA:28445	URG	MGI:102889,MGI:104696,MGI:109175,MGI:1098271,MGI:1338871,MGI:1339468,MGI:1342290,MGI:1891837,MGI:1913101,MGI:1915401,MGI:1917258,MGI:1922647,MGI:2442676,MGI:2443302,MGI:87995,MGI:95457,MGI:95851,MGI:95852,MGI:96398,MGI:97342,MGI:97804,MGI:98371,MGI:99218,MGI:99677
EMAPA	renal medulla	0.00526075	EMAPA:19279	URG	MGI:102889,MGI:104692,MGI:104696,MGI:106035,MGI:108059,MGI:109175,MGI:1098271,MGI:1338871,MGI:1339468,MGI:1339758,MGI:1342290,MGI:1355323,MGI:1888978,MGI:1891837,MGI:1913101,MGI:1917258,MGI:1922647,MGI:1931835,MGI:2442676,MGI:87995,MGI:95457,MGI:95851,MGI:95852,MGI:96398,MGI:97804,MGI:98371,MGI:99218,MGI:99677
EMAPA	meninges	0.00673209	EMAPA:32660	URG	MGI:102720,MGI:102889,MGI:104665,MGI:105061,MGI:105313,MGI:106035,MGI:106183,MGI:106206,MGI:107946,MGI:108110,MGI:109175,MGI:109354,MGI:109501,MGI:1277124,MGI:1298393,MGI:1338871,MGI:1339468,MGI:1339758,MGI:1342290,MGI:1349449,MGI:1355323,MGI:1859214,MGI:1888978,MGI:1891837,MGI:1915217,MGI:1915401,MGI:1919855,MGI:1921444,MGI:1923517,MGI:1927865,MGI:1931835,MGI:2142075,MGI:2151075,MGI:2182368,MGI:…
EMAPA	neocortex	0.00746547	EMAPA:32842	URG	MGI:102720,MGI:102810,MGI:102889,MGI:104665,MGI:104692,MGI:105061,MGI:105313,MGI:106035,MGI:106183,MGI:106206,MGI:108110,MGI:109175,MGI:109354,MGI:109501,MGI:1277124,MGI:1338871,MGI:1339468,MGI:1339758,MGI:1342290,MGI:1349449,MGI:1355323,MGI:1859214,MGI:1888978,MGI:1891837,MGI:1915217,MGI:1917258,MGI:1919855,MGI:1921444,MGI:1923517,MGI:1927865,MGI:1931835,MGI:2142075,MGI:2182368,MGI:2388271,MGI:2…
EMAPA	late tubule	0.00777241	EMAPA:28527	URG	MGI:102720,MGI:102810,MGI:102889,MGI:103017,MGI:104692,MGI:104696,MGI:106035,MGI:106206,MGI:107946,MGI:109175,MGI:109501,MGI:1098271,MGI:1316658,MGI:1338871,MGI:1339468,MGI:1339758,MGI:1341851,MGI:1341879,MGI:1342290,MGI:1891837,MGI:1913101,MGI:1913846,MGI:1915389,MGI:1915401,MGI:1917258,MGI:1919043,MGI:1922647,MGI:1927185,MGI:1931595,MGI:1931835,MGI:1933157,MGI:1933621,MGI:2142572,MGI:2151075,MG…
EMAPA	hindlimb	0.0114785	EMAPA:17458	URG	MGI:102889,MGI:103017,MGI:104665,MGI:104850,MGI:105061,MGI:105313,MGI:106035,MGI:106183,MGI:106206,MGI:106911,MGI:107946,MGI:108110,MGI:109354,MGI:109501,MGI:1095415,MGI:1277124,MGI:1338871,MGI:1339468,MGI:1339758,MGI:1341879,MGI:1342290,MGI:1349449,MGI:1355323,MGI:1859214,MGI:1891837,MGI:1915217,MGI:1917799,MGI:1919855,MGI:1920455,MGI:1923517,MGI:1927344,MGI:1927865,MGI:1933621,MGI:2142075,MGI:2…
EMAPA	lung	0.0125201	EMAPA:16728	URG	MGI:102720,MGI:102889,MGI:104665,MGI:104692,MGI:104696,MGI:104850,MGI:105313,MGI:106035,MGI:106183,MGI:106206,MGI:106911,MGI:107341,MGI:107946,MGI:108059,MGI:108110,MGI:109175,MGI:109354,MGI:109501,MGI:1095415,MGI:1098271,MGI:1201685,MGI:1277124,MGI:1298393,MGI:1338033,MGI:1338871,MGI:1339468,MGI:1339758,MGI:1341879,MGI:1342290,MGI:1349449,MGI:1355323,MGI:1859214,MGI:1888978,MGI:1891837,MGI:19131…
EMAPA	stomach	0.0133565	EMAPA:17021	URG	MGI:102720,MGI:104665,MGI:104692,MGI:104696,MGI:104850,MGI:106035,MGI:106183,MGI:106911,MGI:107946,MGI:108059,MGI:109354,MGI:109501,MGI:1098271,MGI:1277124,MGI:1316658,MGI:1338033,MGI:1338871,MGI:1339468,MGI:1339758,MGI:1342290,MGI:1349449,MGI:1355323,MGI:1859214,MGI:1891837,MGI:1913101,MGI:1915217,MGI:1915389,MGI:1919043,MGI:1919855,MGI:1920455,MGI:1923517,MGI:1927865,MGI:1933621,MGI:2142075,MGI…
EMAPA	cerebellum	0.0159889	EMAPA:17787	URG	MGI:102720,MGI:102810,MGI:102889,MGI:104665,MGI:104850,MGI:105061,MGI:105313,MGI:106035,MGI:106183,MGI:106206,MGI:106911,MGI:107946,MGI:108059,MGI:108110,MGI:109175,MGI:109354,MGI:109501,MGI:1095415,MGI:1098271,MGI:1277124,MGI:1338033,MGI:1338871,MGI:1339468,MGI:1339758,MGI:1341879,MGI:1342290,MGI:1349449,MGI:1349765,MGI:1355323,MGI:1859214,MGI:1888978,MGI:1891837,MGI:1915217,MGI:1915389,MGI:1915…
EMAPA	basal ganglia	0.0182168	EMAPA:32673	URG	MGI:102720,MGI:102889,MGI:104665,MGI:104692,MGI:105061,MGI:105313,MGI:106035,MGI:106183,MGI:106206,MGI:108110,MGI:109175,MGI:109354,MGI:109501,MGI:1277124,MGI:1338871,MGI:1339468,MGI:1339758,MGI:1342290,MGI:1349449,MGI:1355323,MGI:1859214,MGI:1888978,MGI:1891837,MGI:1915217,MGI:1919855,MGI:1921444,MGI:1923517,MGI:1927865,MGI:1931835,MGI:2142075,MGI:2182368,MGI:2388271,MGI:2442676,MGI:87938,MGI:87…
EMAPA	spinal cord	0.0185095	EMAPA:17577	URG	MGI:102720,MGI:102810,MGI:102889,MGI:104665,MGI:104692,MGI:104850,MGI:105061,MGI:105313,MGI:106035,MGI:106183,MGI:106206,MGI:106911,MGI:107341,MGI:107946,MGI:108059,MGI:108110,MGI:109175,MGI:109354,MGI:109501,MGI:1098271,MGI:1277124,MGI:1338871,MGI:1339468,MGI:1339758,MGI:1341879,MGI:1342290,MGI:1349449,MGI:1355323,MGI:1859214,MGI:1888978,MGI:1891837,MGI:1913846,MGI:1915217,MGI:1915389,MGI:191540…
EMAPA	choroid plexus	0.018959	EMAPA:32741	URG	MGI:102720,MGI:102889,MGI:104665,MGI:105061,MGI:105313,MGI:106035,MGI:106183,MGI:106206,MGI:108110,MGI:109175,MGI:109354,MGI:109501,MGI:1277124,MGI:1338871,MGI:1339468,MGI:1339758,MGI:1342290,MGI:1349449,MGI:1355323,MGI:1859214,MGI:1888978,MGI:1891837,MGI:1915217,MGI:1915401,MGI:1919855,MGI:1921444,MGI:1922647,MGI:1923517,MGI:1927344,MGI:1927865,MGI:1931835,MGI:2142075,MGI:2142572,MGI:2182368,MGI…
EMAPA	s-shaped body	0.0191466	EMAPA:27756	URG	MGI:102889,MGI:104696,MGI:106035,MGI:1338871,MGI:1339468,MGI:1342290,MGI:1891837,MGI:1913846,MGI:1915401,MGI:1922647,MGI:1931835,MGI:2442676,MGI:95457,MGI:95852,MGI:96398,MGI:97342,MGI:97804,MGI:98371,MGI:99218,MGI:99677
EMAPA	tissue	0.019722	EMAPA:35868	URG	MGI:102720,MGI:102810,MGI:102889,MGI:103017,MGI:104665,MGI:104692,MGI:104696,MGI:104850,MGI:105080,MGI:105313,MGI:106035,MGI:106183,MGI:106206,MGI:106911,MGI:107946,MGI:108059,MGI:108110,MGI:109175,MGI:109354,MGI:109501,MGI:1095415,MGI:1098271,MGI:1201685,MGI:1277124,MGI:1298393,MGI:1316658,MGI:1328307,MGI:1338033,MGI:1338871,MGI:1339468,MGI:1339758,MGI:1341851,MGI:1341879,MGI:1342290,MGI:1349449…
EMAPA	thalamus	0.019837	EMAPA:17540	URG	MGI:102720,MGI:102810,MGI:102889,MGI:104665,MGI:104692,MGI:105061,MGI:105313,MGI:106035,MGI:106183,MGI:106206,MGI:108059,MGI:108110,MGI:109175,MGI:109354,MGI:109501,MGI:1098271,MGI:1277124,MGI:1338871,MGI:1339468,MGI:1339758,MGI:1341879,MGI:1342290,MGI:1349449,MGI:1355323,MGI:1859214,MGI:1888978,MGI:1891837,MGI:1913846,MGI:1915217,MGI:1915389,MGI:1915401,MGI:1919043,MGI:1919855,MGI:1921444,MGI:19…
EMAPA	connective tissue	0.0198577	EMAPA:35251	URG	MGI:102889,MGI:103017,MGI:104850,MGI:105080,MGI:105313,MGI:106035,MGI:106183,MGI:106911,MGI:107946,MGI:108059,MGI:108110,MGI:109354,MGI:1098271,MGI:1338033,MGI:1338871,MGI:1339758,MGI:1341879,MGI:1349765,MGI:1355323,MGI:1888978,MGI:1915389,MGI:1915401,MGI:1919043,MGI:1920455,MGI:1922647,MGI:1933621,MGI:2388271,MGI:2442676,MGI:2681164,MGI:87995,MGI:88057,MGI:88179,MGI:95457,MGI:95851,MGI:96238,MGI…
EMAPA	metencephalon alar plate	0.0215302	EMAPA:17073	URG	MGI:102720,MGI:102810,MGI:102889,MGI:104665,MGI:104850,MGI:105061,MGI:105313,MGI:106035,MGI:106183,MGI:106206,MGI:106911,MGI:107946,MGI:108059,MGI:108110,MGI:109175,MGI:109354,MGI:109501,MGI:1095415,MGI:1098271,MGI:1277124,MGI:1338033,MGI:1338871,MGI:1339468,MGI:1339758,MGI:1341879,MGI:1342290,MGI:1349449,MGI:1349765,MGI:1355323,MGI:1859214,MGI:1888978,MGI:1891837,MGI:1915217,MGI:1915389,MGI:1915…
EMAPA	amygdala	0.0218112	EMAPA:32672	URG	MGI:102720,MGI:102889,MGI:104665,MGI:104692,MGI:105061,MGI:105313,MGI:106035,MGI:106183,MGI:106206,MGI:108110,MGI:109175,MGI:109354,MGI:109501,MGI:1277124,MGI:1338871,MGI:1339468,MGI:1339758,MGI:1342290,MGI:1349449,MGI:1355323,MGI:1859214,MGI:1888978,MGI:1891837,MGI:1915217,MGI:1919855,MGI:1921444,MGI:1923517,MGI:1927865,MGI:1931835,MGI:2142075,MGI:2182368,MGI:2388271,MGI:2442676,MGI:87938,MGI:87…
EMAPA	midbrain	0.0230585	EMAPA:16974	URG	MGI:102720,MGI:102810,MGI:102889,MGI:104665,MGI:104692,MGI:104850,MGI:105061,MGI:105313,MGI:106035,MGI:106183,MGI:106206,MGI:106911,MGI:107946,MGI:108059,MGI:108110,MGI:109175,MGI:109354,MGI:109501,MGI:1201685,MGI:1277124,MGI:1298393,MGI:1338871,MGI:1339468,MGI:1339758,MGI:1341879,MGI:1342290,MGI:1349449,MGI:1349765,MGI:1355323,MGI:1859214,MGI:1888978,MGI:1891837,MGI:1913846,MGI:1915217,MGI:19153…
EMAPA	endocrine system	0.0271909	EMAPA:35306	URG	MGI:104665,MGI:104696,MGI:104850,MGI:106035,MGI:106183,MGI:106911,MGI:107946,MGI:108059,MGI:109175,MGI:109354,MGI:109501,MGI:1095415,MGI:1098271,MGI:1277124,MGI:1338033,MGI:1338871,MGI:1339468,MGI:1339758,MGI:1342290,MGI:1349449,MGI:1355323,MGI:1859214,MGI:1888978,MGI:1891837,MGI:1915217,MGI:1915389,MGI:1915401,MGI:1917258,MGI:1917560,MGI:1919043,MGI:1919855,MGI:1920455,MGI:1923517,MGI:1927344,MG…
EMAPA	endocrine gland	0.0271909	EMAPA:35999	URG	MGI:104665,MGI:104696,MGI:104850,MGI:106035,MGI:106183,MGI:106911,MGI:107946,MGI:108059,MGI:109175,MGI:109354,MGI:109501,MGI:1095415,MGI:1098271,MGI:1277124,MGI:1338033,MGI:1338871,MGI:1339468,MGI:1339758,MGI:1342290,MGI:1349449,MGI:1355323,MGI:1859214,MGI:1888978,MGI:1891837,MGI:1915217,MGI:1915389,MGI:1915401,MGI:1917258,MGI:1917560,MGI:1919043,MGI:1919855,MGI:1920455,MGI:1923517,MGI:1927344,MG…
EMAPA	diencephalon	0.0274252	EMAPA:16896	URG	MGI:102720,MGI:102810,MGI:102889,MGI:104665,MGI:104692,MGI:104696,MGI:104850,MGI:105061,MGI:105313,MGI:106035,MGI:106183,MGI:106206,MGI:106911,MGI:107946,MGI:108059,MGI:108110,MGI:109175,MGI:109354,MGI:109501,MGI:1098271,MGI:1201685,MGI:1277124,MGI:1298393,MGI:1338033,MGI:1338871,MGI:1339468,MGI:1339758,MGI:1341879,MGI:1342290,MGI:1349449,MGI:1349765,MGI:1355323,MGI:1859214,MGI:1888978,MGI:189183…
EMAPA	larynx	0.0287267	EMAPA:18333	URG	MGI:104665,MGI:106035,MGI:106183,MGI:109354,MGI:109501,MGI:1098271,MGI:1277124,MGI:1338871,MGI:1339468,MGI:1342290,MGI:1349449,MGI:1355323,MGI:1859214,MGI:1891837,MGI:1915217,MGI:1919855,MGI:1923517,MGI:1927865,MGI:2142075,MGI:2182368,MGI:2388271,MGI:2442676,MGI:87995,MGI:88057,MGI:88192,MGI:95457,MGI:95851,MGI:95852,MGI:95871,MGI:96916,MGI:97812,MGI:98371,MGI:98790,MGI:99218,MGI:99677
EMAPA	telencephalon	0.0319143	EMAPA:16910	URG	MGI:102720,MGI:102810,MGI:102889,MGI:104665,MGI:104692,MGI:104850,MGI:105061,MGI:105313,MGI:106028,MGI:106035,MGI:106183,MGI:106206,MGI:106911,MGI:107341,MGI:107946,MGI:108059,MGI:108110,MGI:109175,MGI:109354,MGI:109501,MGI:1095415,MGI:1098271,MGI:1201685,MGI:1277124,MGI:1298393,MGI:1338033,MGI:1338871,MGI:1339468,MGI:1339758,MGI:1341879,MGI:1342290,MGI:1349449,MGI:1349765,MGI:1355323,MGI:1859214…
EMAPA	sensory organ	0.0339912	EMAPA:35955	URG	MGI:102720,MGI:102810,MGI:102889,MGI:103017,MGI:104665,MGI:104692,MGI:104850,MGI:105061,MGI:105313,MGI:106035,MGI:106183,MGI:106206,MGI:106911,MGI:107946,MGI:108059,MGI:108110,MGI:109175,MGI:109354,MGI:109501,MGI:1095415,MGI:1098271,MGI:1201685,MGI:1277124,MGI:1316658,MGI:1338033,MGI:1338871,MGI:1339468,MGI:1339758,MGI:1341879,MGI:1342290,MGI:1349449,MGI:1349765,MGI:1355323,MGI:1859214,MGI:188897…
EMAPA	esophagus	0.0348509	EMAPA:16833	URG	MGI:102720,MGI:104665,MGI:104692,MGI:104850,MGI:106035,MGI:106183,MGI:106206,MGI:106911,MGI:107946,MGI:108059,MGI:109354,MGI:109501,MGI:1098271,MGI:1277124,MGI:1338033,MGI:1338871,MGI:1339468,MGI:1342290,MGI:1349449,MGI:1355323,MGI:1859214,MGI:1891837,MGI:1913101,MGI:1915217,MGI:1915389,MGI:1915401,MGI:1919043,MGI:1919855,MGI:1920455,MGI:1923517,MGI:1927865,MGI:1933621,MGI:2142075,MGI:2180196,MGI…
EMAPA	skin	0.0355376	EMAPA:17525	URG	MGI:102720,MGI:102889,MGI:104665,MGI:104692,MGI:104850,MGI:105080,MGI:106035,MGI:106183,MGI:106206,MGI:106911,MGI:107946,MGI:108059,MGI:108110,MGI:109354,MGI:109501,MGI:1095415,MGI:1098271,MGI:1277124,MGI:1338033,MGI:1338871,MGI:1339468,MGI:1342290,MGI:1349449,MGI:1355323,MGI:1859214,MGI:1888978,MGI:1891837,MGI:1913101,MGI:1914603,MGI:1915217,MGI:1915389,MGI:1915401,MGI:1917799,MGI:1919043,MGI:19…
EMAPA	cerebral hemisphere gray matter	0.0369305	EMAPA:37477	URG	MGI:102720,MGI:102810,MGI:102889,MGI:104665,MGI:104692,MGI:104850,MGI:105061,MGI:105313,MGI:106035,MGI:106183,MGI:106206,MGI:106911,MGI:107341,MGI:107946,MGI:108059,MGI:108110,MGI:109175,MGI:109354,MGI:109501,MGI:1098271,MGI:1277124,MGI:1338033,MGI:1338871,MGI:1339468,MGI:1339758,MGI:1341879,MGI:1342290,MGI:1349449,MGI:1355323,MGI:1859214,MGI:1888978,MGI:1891837,MGI:1913846,MGI:1915217,MGI:191538…
EMAPA	cerebral hemisphere	0.0409072	EMAPA:38023	URG	MGI:102720,MGI:102810,MGI:102889,MGI:104665,MGI:104692,MGI:104850,MGI:105061,MGI:105313,MGI:106035,MGI:106183,MGI:106206,MGI:106911,MGI:107341,MGI:107946,MGI:108059,MGI:108110,MGI:109175,MGI:109354,MGI:109501,MGI:1098271,MGI:1277124,MGI:1338033,MGI:1338871,MGI:1339468,MGI:1339758,MGI:1341879,MGI:1342290,MGI:1349449,MGI:1355323,MGI:1859214,MGI:1888978,MGI:1891837,MGI:1913846,MGI:1915217,MGI:191538…
EMAPA	respiratory system	0.0445489	EMAPA:16727	URG	MGI:102720,MGI:102889,MGI:104665,MGI:104692,MGI:104696,MGI:104850,MGI:105313,MGI:106035,MGI:106183,MGI:106206,MGI:106911,MGI:107341,MGI:107946,MGI:108059,MGI:108110,MGI:109175,MGI:109354,MGI:109501,MGI:1095415,MGI:1098271,MGI:1201685,MGI:1277124,MGI:1298393,MGI:1338033,MGI:1338871,MGI:1339468,MGI:1339758,MGI:1341879,MGI:1342290,MGI:1349449,MGI:1349765,MGI:1355323,MGI:1859214,MGI:1888978,MGI:18918…
EMAPA	forebrain	0.0449877	EMAPA:16895	URG	MGI:102720,MGI:102810,MGI:102889,MGI:104665,MGI:104692,MGI:104696,MGI:104850,MGI:105061,MGI:105313,MGI:106028,MGI:106035,MGI:106183,MGI:106206,MGI:106911,MGI:107341,MGI:107946,MGI:108059,MGI:108110,MGI:109175,MGI:109354,MGI:109501,MGI:1095415,MGI:1098271,MGI:1201685,MGI:1277124,MGI:1298393,MGI:1338033,MGI:1338871,MGI:1339468,MGI:1339758,MGI:1341879,MGI:1342290,MGI:1349449,MGI:1349765,MGI:1355323,…
EMAPA	pituitary gland	0.0452555	EMAPA:35998	URG	MGI:104665,MGI:104696,MGI:104850,MGI:106035,MGI:106183,MGI:106911,MGI:107946,MGI:108059,MGI:109354,MGI:109501,MGI:1098271,MGI:1277124,MGI:1338033,MGI:1338871,MGI:1339468,MGI:1339758,MGI:1342290,MGI:1349449,MGI:1355323,MGI:1859214,MGI:1891837,MGI:1915217,MGI:1915389,MGI:1915401,MGI:1919043,MGI:1919855,MGI:1920455,MGI:1923517,MGI:1927865,MGI:1933621,MGI:2142075,MGI:2182368,MGI:2388271,MGI:2388477,M…
EMAPA	tunica intima	0.0463367	EMAPA:36297	URG	MGI:102720,MGI:106206,MGI:108110,MGI:109175,MGI:1917258,MGI:88192,MGI:95457,MGI:97342,MGI:97804
