# Supplementary material for: NEUROD1 reinforces endocrine cell fate acquisition in pancreatic development
Source: Nat Commun. 2023 Sep 9;14:5554. doi: 10.1038/s41467-023-41306-6 (PMC10492842; doi:10.1038/s41467-023-41306-6)
Supplement: Supplementary file 5 — Supplementary Data 2 [file 41467_2023_41306_MOESM5_ESM.xlsx]

## Sheet: beta cells DEG
ScRNAseq, differentially expressed genes between control beta cells and Neurod1CKO (Neurod1 negative) beta cells, clusters shown in Fig. 6c (cut off: Padj < 0.05, log2FC = 0.6).
	p_val	avg_log2FC	pct.1	pct.2	p_val_adj
Ins1	2.14296e-48	-7.89661	0.638	0.972	3.50096e-44
Rbp4	9.57022e-48	4.50879	0.946	0.124	1.56349e-43
Neurod1	1.67107e-44	-1.72148	0.195	0.952	2.73002e-40
Folr1	7.05631e-44	2.66493	0.973	0.386	1.15279e-39
Hist3h2ba	6.32896e-42	2.19907	0.919	0.166	1.03396e-37
Matn2	9.0719e-40	2.16261	0.768	0.007	1.48208e-35
Clu	1.44184e-38	2.27881	0.968	0.531	2.35553e-34
Nbl1	7.16617e-38	1.94492	0.827	0.152	1.17074e-33
Ddc	7.54744e-36	-1.57386	0.103	0.814	1.23303e-31
Cd63	4.89862e-35	-1.55551	0.697	1	8.00287e-31
Alcam	1.42881e-34	1.68427	0.935	0.51	2.33425e-30
G6pc2	3.15221e-32	-1.80363	0.357	0.917	5.14976e-28
Fam134b	5.1842e-31	1.30775	0.816	0.179	8.46943e-27
Clmn	1.92549e-30	1.24922	0.676	0.041	3.14568e-26
Ramp1	2.59157e-29	1.45712	0.73	0.124	4.23385e-25
Lrrc10b	1.03225e-28	-0.975641	0.227	0.814	1.68639e-24
Enpep	1.49157e-28	1.5249	0.822	0.324	2.43677e-24
Slc7a8	1.58651e-28	1.6907	0.881	0.49	2.59188e-24
Glul	1.87314e-28	-1.24829	0.341	0.862	3.06014e-24
Ldha	1.90122e-27	1.62344	0.578	0	3.10602e-23
Adcy1	2.65965e-27	1.22357	0.584	0.007	4.34507e-23
Soat1	6.32466e-27	1.83477	0.881	0.455	1.03326e-22
Cbfa2t3	8.04747e-26	-0.833865	0.076	0.628	1.31472e-21
Gpx3	1.86608e-25	2.00306	0.832	0.262	3.04861e-21
Trpm5	2.86466e-25	-1.09091	0.141	0.69	4.68e-21
Gpsm1	4.47978e-24	-0.76651	0.049	0.545	7.31861e-20
Cntn1	4.68724e-24	-0.633448	0.049	0.552	7.65755e-20
Man2a1	9.08785e-24	1.25034	0.811	0.324	1.48468e-19
Ckb	1.07336e-23	-0.871762	0.211	0.814	1.75355e-19
Ffar4	1.82066e-23	0.889903	0.562	0.034	2.97441e-19
Sdc4	6.4591e-23	1.02986	0.914	0.552	1.05522e-18
Cald1	1.48986e-22	-0.77597	0.059	0.566	2.43399e-18
Clstn1	1.86217e-22	0.950945	0.924	0.552	3.04222e-18
Rasgrf1	3.00527e-22	-0.896779	0.119	0.607	4.90971e-18
Tns3	7.00469e-22	1.13253	0.811	0.407	1.14436e-17
Cmtm8	9.48134e-22	1.0972	0.578	0.069	1.54897e-17
Cd81	1.72357e-21	0.986365	0.978	0.448	2.8158e-17
Fam151a	1.76016e-21	-0.801537	0.2	0.759	2.87558e-17
Higd1a	9.5033e-21	0.905786	0.47	0.007	1.55255e-16
Xiap	1.27516e-20	1.09308	0.865	0.497	2.08323e-16
Tmem37	1.55267e-20	1.09599	0.541	0.062	2.5366e-16
Spock1	2.095e-20	-0.709366	0.086	0.552	3.42259e-16
Emilin1	2.25176e-20	-0.63472	0.022	0.434	3.67869e-16
Creg2	3.26084e-20	0.792699	0.562	0.076	5.32724e-16
Runx1t1	4.79388e-20	-0.602016	0.059	0.531	7.83177e-16
Myo1b	5.35808e-20	1.01825	0.714	0.241	8.7535e-16
Lifr	5.67183e-20	-0.83499	0.151	0.614	9.26607e-16
Adam10	1.31001e-19	0.921796	0.746	0.317	2.14016e-15
Mafb	1.38757e-19	2.14678	0.53	0.069	2.26688e-15
Ugt2b34	3.45515e-19	1.05452	0.811	0.448	5.64468e-15
Cit	5.16262e-19	1.04618	0.535	0.062	8.43417e-15
Ech1	5.77623e-19	0.942519	0.8	0.421	9.43662e-15
Nfix	1.52793e-18	1.24711	0.8	0.421	2.49619e-14
Wnk3	2.08526e-18	2.01063	0.562	0.117	3.40669e-14
Btbd17	1.19499e-17	-0.674794	0.097	0.524	1.95225e-13
Noct	2.19342e-17	1.00185	0.703	0.303	3.58339e-13
Gsn	2.33648e-17	0.927159	0.778	0.366	3.81711e-13
Spc25	2.38223e-17	-0.825074	0.276	0.745	3.89185e-13
Ntrk2	2.60989e-17	-0.75201	0.443	0.834	4.26378e-13
Pid1	2.74059e-17	0.920124	0.73	0.345	4.47729e-13
Lgr4	3.55009e-17	0.757709	0.53	0.097	5.79979e-13
Serpina7	3.96532e-17	3.07029	0.589	0.152	6.47815e-13
Hist3h2a	5.02285e-17	1.01352	0.697	0.303	8.20584e-13
Gcnt1	6.56482e-17	0.8565	0.497	0.069	1.07249e-12
Atf5	7.12826e-17	-1.11353	0.389	0.752	1.16454e-12
Hpcal1	7.96579e-17	0.939307	0.73	0.359	1.30137e-12
Tle4	9.20721e-17	0.764721	0.486	0.069	1.50418e-12
Lrp8	1.02116e-16	0.990167	0.649	0.241	1.66827e-12
Acyp2	1.27849e-16	0.915079	0.795	0.448	2.08868e-12
Cpne4	1.78647e-16	0.939271	0.497	0.076	2.91856e-12
Galnt4	2.37438e-16	0.873401	0.557	0.138	3.87902e-12
Snhg11	2.7133e-16	1.93635	0.584	0.166	4.43271e-12
Rgs2	6.82268e-16	1.90633	0.784	0.428	1.11462e-11
Sri	6.8839e-16	0.74656	0.843	0.503	1.12462e-11
Ffar1	6.97579e-16	-0.787749	0.416	0.848	1.13964e-11
Rtn1	8.49828e-16	1.45828	0.584	0.166	1.38836e-11
Fkbp5	9.11002e-16	0.943711	0.676	0.297	1.4883e-11
Cnn3	9.29879e-16	0.958483	0.795	0.483	1.51914e-11
6430503K07Rik	1.02417e-15	0.700679	0.524	0.11	1.67318e-11
F13a1	1.09733e-15	1.07821	0.384	0.014	1.79271e-11
Lingo1	1.11599e-15	0.882803	0.665	0.269	1.8232e-11
Smim24	1.49589e-15	0.817431	0.454	0.055	2.44383e-11
Pak1	1.52296e-15	0.806069	0.568	0.159	2.48806e-11
Npy	1.77365e-15	3.75207	0.508	0.103	2.89761e-11
Car8	2.02334e-15	1.62964	0.524	0.131	3.30554e-11
Cldn3	3.09801e-15	0.835055	0.654	0.255	5.06121e-11
Pitpnc1	5.64399e-15	0.7883	0.773	0.441	9.22059e-11
Lefty1	8.39258e-15	0.803318	0.595	0.2	1.3711e-10
Syne2	9.43631e-15	0.856998	0.757	0.414	1.54161e-10
Bphl	1.37706e-14	0.702216	0.735	0.4	2.2497e-10
Sfrp5	2.03734e-14	1.10007	0.638	0.262	3.32839e-10
Dbp	2.69356e-14	1.35316	0.584	0.221	4.40047e-10
Tspo	6.21474e-14	1.02292	0.67	0.31	1.0153e-09
Tmem63a	7.23248e-14	0.682124	0.649	0.29	1.18157e-09
Hspb1	7.44268e-14	1.34174	0.373	0.028	1.21591e-09
Secisbp2l	7.68302e-14	0.747091	0.67	0.31	1.25517e-09
Trim2	8.59032e-14	0.781242	0.649	0.276	1.4034e-09
Tle1	1.04115e-13	0.687627	0.595	0.207	1.70092e-09
Rhoc	1.17208e-13	0.843953	0.454	0.083	1.91482e-09
Slc38a1	1.65865e-13	0.754021	0.314	0	2.70974e-09
Add3	1.83959e-13	0.802184	0.724	0.372	3.00534e-09
Ogfrl1	1.87194e-13	0.652644	0.551	0.159	3.05819e-09
Acss2	2.14021e-13	0.687002	0.589	0.207	3.49645e-09
Mef2a	2.61773e-13	0.749255	0.778	0.462	4.27658e-09
Foxo3	3.73124e-13	0.711667	0.622	0.269	6.09573e-09
Kctd12b	4.34771e-13	1.16816	0.708	0.393	7.10285e-09
Arrdc4	5.75232e-13	0.783013	0.486	0.117	9.39757e-09
Thbd	5.82537e-13	0.825768	0.384	0.048	9.51691e-09
Acaa2	1.77279e-12	0.636522	0.589	0.228	2.89621e-08
G6pc3	1.96052e-12	0.602724	0.719	0.372	3.20291e-08
Supt4a	2.08261e-12	0.655191	0.719	0.414	3.40236e-08
Synpr	2.25382e-12	0.885567	0.627	0.29	3.68206e-08
Mcc	2.78399e-12	0.837798	0.703	0.4	4.5482e-08
Slc22a17	2.87362e-12	0.688791	0.697	0.366	4.69463e-08
Camk1d	3.014e-12	0.657192	0.476	0.124	4.92397e-08
Acadm	4.17135e-12	0.659201	0.67	0.345	6.81473e-08
Rtn4rl1	4.37721e-12	0.689697	0.622	0.283	7.15104e-08
Tnfaip8	4.4848e-12	0.9999	0.589	0.276	7.32682e-08
Ifitm2	6.79394e-12	0.98534	0.746	0.428	1.10993e-07
Mycbp	7.64983e-12	0.65238	0.584	0.241	1.24975e-07
Tpm1	8.2921e-12	0.672912	0.757	0.414	1.35468e-07
4930550C14Rik	1.08421e-11	0.624602	0.357	0.048	1.77128e-07
Adgrl3	1.16682e-11	0.68618	0.659	0.338	1.90624e-07
Nupr1	1.71916e-11	-1.7822	0.103	0.414	2.8086e-07
Cdkl1	2.08818e-11	0.64458	0.557	0.221	3.41145e-07
Eno1	2.35137e-11	0.673934	0.643	0.331	3.84143e-07
Tef	2.52697e-11	0.737721	0.611	0.283	4.12831e-07
Ralgps2	2.64804e-11	0.608999	0.719	0.393	4.3261e-07
Kcnk3	2.83459e-11	0.608879	0.411	0.083	4.63087e-07
Nrsn1	7.19064e-11	1.26598	0.405	0.097	1.17474e-06
Cds1	7.58382e-11	0.700367	0.649	0.338	1.23897e-06
B630019K06Rik	9.31081e-11	0.700119	0.654	0.352	1.52111e-06
Cd99l2	9.78201e-11	0.648528	0.6	0.283	1.59809e-06
Nrep	1.32201e-10	0.62329	0.492	0.166	2.15977e-06
Hspb11	1.57991e-10	0.617163	0.578	0.262	2.58109e-06
Paics	1.59827e-10	0.645153	0.681	0.379	2.61109e-06
Camta1	1.98329e-10	0.694963	0.659	0.359	3.24011e-06
Tuba1b	3.00942e-10	0.758746	0.757	0.455	4.91649e-06
Thra	3.58399e-10	0.725803	0.627	0.324	5.85516e-06
Olfm1	6.97288e-10	0.867841	0.503	0.2	1.13916e-05
Per3	9.27921e-10	0.749132	0.476	0.172	1.51594e-05
Cadm1	2.18829e-09	0.808992	0.438	0.138	3.57501e-05
Cadm1	2.18829e-09	0.808992	0.438	0.138	3.57501e-05

## Sheet: alpha cells DEG
ScRNAseq, differentially expressed genes between control and Neurod1CKO alpha cells in Fig. 6c (cut off: Padj < 0.05, log2FC = 0.6).
	p_val	avg_log2FC	pct.1	pct.2	p_val_adj
Neurod1	6.91663e-21	-1.82319	0.141	0.901	8.99992e-17
Scg5	1.53195e-20	-0.974905	1	1	1.99338e-16
Calb1	2.71394e-19	-1.72233	0.203	0.895	3.53138e-15
Pcsk1n	3.48121e-19	-1.69664	0.922	1	4.52975e-15
Soat1	9.49375e-18	1.32155	0.766	0.197	1.23533e-13
Tm4sf4	2.01786e-17	1.39373	1	0.967	2.62564e-13
Cpe	7.37291e-17	-1.02894	1	1	9.59363e-13
tdTomato	2.75516e-16	1.49304	0.969	0.921	3.58501e-12
Cystm1	3.29175e-16	0.884533	1	0.98	4.28322e-12
Resp18	3.7229e-15	-1.18825	1	1	4.84423e-11
Fxyd3	5.22885e-15	1.73335	0.828	0.388	6.80378e-11
Mrln	1.26159e-14	-1.30461	0.219	0.803	1.64159e-10
Wls	1.7951e-14	1.18415	0.922	0.704	2.33578e-10
Tmem59	2.60336e-14	0.746803	1	0.993	3.38749e-10
Vsig2	2.70304e-14	0.87906	0.531	0.079	3.51719e-10
Folr1	4.92154e-14	1.15759	0.984	0.645	6.4039e-10
Tmem27	1.08783e-13	0.875311	1	1	1.41548e-09
Chga	1.25503e-13	-0.912221	0.984	1	1.63305e-09
Anxa4	1.71066e-13	0.965149	0.938	0.638	2.22592e-09
Ctxn2	2.24211e-13	-1.13129	0.203	0.724	2.91744e-09
Il1r1	5.71968e-13	-1.25832	0.484	0.842	7.44244e-09
Npc2	2.05168e-12	-0.977418	0.922	0.993	2.66964e-08
Hspb1	2.38843e-12	1.93107	0.672	0.25	3.10782e-08
Rpl37a	3.06538e-12	-0.699271	1	1	3.98867e-08
Cryba2	5.41894e-12	-0.861133	0.281	0.796	7.05112e-08
Gstm1	9.10977e-12	0.927594	0.781	0.316	1.18536e-07
Ddc	9.43551e-12	-1.43876	0.094	0.599	1.22775e-07
Krt18	2.09589e-11	1.09975	0.938	0.829	2.72718e-07
Csrp2	2.19857e-11	0.695386	0.578	0.151	2.86078e-07
Spink4	3.68111e-11	1.47155	0.469	0.092	4.78986e-07
Ly6e	5.09547e-11	-0.66768	0.344	0.829	6.63023e-07
Krt8	5.50556e-11	0.996181	0.922	0.632	7.16383e-07
Snhg8	6.22742e-11	-0.875455	0.828	0.974	8.10311e-07
Hsp90ab1	6.51515e-11	0.661352	1	1	8.47751e-07
Nr1d1	1.49312e-10	0.821394	0.469	0.099	1.94284e-06
Rnf130	1.98311e-10	-0.955208	0.719	0.941	2.58043e-06
Ptprn	3.06992e-10	-0.906706	0.531	0.895	3.99458e-06
Scn3a	3.7016e-10	-0.874929	0.297	0.737	4.81653e-06
Chic1	3.81852e-10	0.990213	0.969	0.921	4.96866e-06
Prdx1	5.46654e-10	0.742485	1	0.967	7.11306e-06
Ace2	6.95547e-10	1.14628	0.938	0.803	9.05046e-06
Ehf	7.22905e-10	0.998668	0.766	0.355	9.40644e-06
Tmem59l	8.31831e-10	-0.825321	0.094	0.553	1.08238e-05
Oxtr	8.7835e-10	-1.02056	0.094	0.559	1.14291e-05
Tmsb10	9.45879e-10	-0.893292	0.531	0.888	1.23078e-05
Hspa8	1.07632e-09	0.731912	1	0.961	1.40051e-05
Hsp90aa1	1.14174e-09	0.973283	1	0.993	1.48563e-05
Clic1	1.40016e-09	0.758836	0.953	0.862	1.82188e-05
Nbl1	1.59765e-09	0.904275	0.547	0.184	2.07887e-05
Prr15l	1.68047e-09	0.715432	0.375	0.059	2.18662e-05
Syt4	2.02038e-09	-0.931396	0.172	0.638	2.62892e-05
Gas5	2.22468e-09	-0.658256	0.984	1	2.89475e-05
Il6ra	2.4195e-09	-1.03747	0.234	0.664	3.14825e-05
Scg3	3.20184e-09	-0.663644	0.953	1	4.16623e-05
Ptprd	4.62141e-09	-1.0348	0.266	0.697	6.01337e-05
Cyb5r3	5.40758e-09	-0.774596	0.688	0.908	7.03634e-05
Nrp1	6.43567e-09	0.609602	0.438	0.092	8.37409e-05
Epb41l3	9.894e-09	-0.66213	0.25	0.704	0.000128741
Ckb	1.0143e-08	-0.724058	0.016	0.408	0.00013198
Ncald	1.04842e-08	-0.688507	0.25	0.684	0.00013642
Nrxn1	1.30147e-08	-0.862918	0.078	0.5	0.000169348
Guk1	1.56508e-08	0.703503	0.969	0.908	0.000203648
Bag1	1.58296e-08	0.682647	0.984	0.855	0.000205975
Scn9a	1.64502e-08	-0.752072	0.062	0.467	0.00021405
Rpl34	1.7964e-08	-0.611173	1	1	0.000233748
Aplp1	2.09792e-08	-0.735542	0.969	0.987	0.000272982
Cyb5a	2.56689e-08	0.66578	0.797	0.48	0.000334003
Vwa5b2	2.58394e-08	-0.852209	0.188	0.605	0.000336222
Enpp2	2.74448e-08	-0.719892	0.031	0.428	0.000357112
Gpr85	3.69955e-08	-0.614569	0.031	0.408	0.000481386
Gsn	3.81977e-08	0.672425	0.719	0.362	0.000497028
Psme1	5.29021e-08	0.63169	0.891	0.822	0.000688363
Akr1c19	5.41161e-08	0.724366	0.703	0.336	0.000704159
Eef1a2	5.41427e-08	-0.792039	0.25	0.651	0.000704504
Tubb4b	5.55223e-08	0.650431	0.812	0.592	0.000722457
Stmn3	6.24466e-08	-0.771334	0.297	0.664	0.000812556
Maob	6.87435e-08	1.02026	0.75	0.401	0.00089449
Hdac6	8.6066e-08	-0.705075	0.172	0.572	0.00111989
Tmbim6	9.99486e-08	0.636225	0.953	0.895	0.00130053
5330434G04Rik	9.99556e-08	-0.859713	0.109	0.48	0.00130062
Smco4	1.00262e-07	0.70044	0.547	0.211	0.00130462
2310030G06Rik	1.04619e-07	0.609194	0.766	0.5	0.0013613
Actg1	1.10296e-07	0.629562	0.844	0.599	0.00143517
Serping1	1.1357e-07	-0.67407	0.125	0.526	0.00147777
Timp2	1.46073e-07	-0.685324	0.375	0.73	0.0019007
Dstn	1.63361e-07	0.641865	0.984	0.882	0.00212566
Ugt2b34	1.73254e-07	0.7011	0.875	0.664	0.00225439
Pou6f2	2.87443e-07	-0.704244	0.234	0.612	0.00374021
Ociad2	3.45813e-07	-0.78182	0.312	0.678	0.00449971
Sez6l2	3.97474e-07	-0.620283	0.891	0.974	0.00517193
Tspan7	4.01679e-07	0.700109	0.984	0.941	0.00522665
Robo2	5.94207e-07	-0.810584	0.625	0.836	0.00773183
S100a11	7.6835e-07	0.688261	1	1	0.00999777
Ffar4	7.91859e-07	0.775046	0.641	0.349	0.0103037
Uqcrc2	9.04758e-07	0.611786	0.875	0.763	0.0117727
Usp53	9.33422e-07	0.70044	0.688	0.355	0.0121457
Chordc1	9.59664e-07	0.731137	0.797	0.572	0.0124872
Npnt	1.04447e-06	0.610498	0.344	0.086	0.0135907
Tmem37	1.07836e-06	0.643229	0.469	0.178	0.0140316
Rhoc	1.51587e-06	0.689197	0.609	0.322	0.0197245
Cxxc4	1.54788e-06	0.782838	0.891	0.829	0.020141
Edn3	2.07217e-06	1.10969	0.766	0.546	0.0269631
Mdh1	2.54237e-06	0.614268	0.922	0.783	0.0330814
Myo6	2.63385e-06	0.634676	0.875	0.612	0.0342716
Skap1	2.67071e-06	0.672333	0.766	0.572	0.0347513
Scg2	3.00303e-06	-0.652216	0.953	1	0.0390755
Pde10a	3.1079e-06	-0.862126	0.203	0.539	0.04044
Tceal3	3.49892e-06	-0.648979	0.469	0.77	0.0455279
Bri3	3.54371e-06	0.732599	0.781	0.539	0.0461108
Hist1h2bc	3.98402e-06	1.13599	0.859	0.809	0.05184
Fuca1	4.31036e-06	0.65704	0.688	0.434	0.0560864
Rab12	4.36995e-06	-0.608604	0.438	0.737	0.0568618
Iapp	4.44171e-06	-0.741039	0.141	0.507	0.0577956
Cox5a	4.91675e-06	0.633075	0.828	0.645	0.0639768
Lpl	5.52569e-06	-0.959175	0.781	0.914	0.0719003
Gpx3	6.0563e-06	-0.704544	0.938	1	0.0788046
Zcchc18	6.27287e-06	-0.890289	0.672	0.868	0.0816226
Cd9	7.39783e-06	1.23978	0.75	0.579	0.0962605
Slc7a2	8.18341e-06	-0.97003	0.719	0.908	0.106482
Ttc3	8.5031e-06	0.643399	0.969	0.882	0.110642
Rdx	9.70133e-06	0.628385	0.953	0.895	0.126234
Cadm1	9.73628e-06	-0.665658	0.219	0.539	0.126689
Ece1	1.14841e-05	-0.610486	0.531	0.77	0.149431
Dpp10	1.22613e-05	-0.725761	0.172	0.48	0.159544
Dbp	1.24376e-05	0.747854	0.469	0.211	0.161837
Gria3	1.62152e-05	-0.629216	0.344	0.645	0.210992
Sdc4	1.87077e-05	0.624584	0.891	0.809	0.243425
Rcn3	2.13082e-05	-0.651144	0.438	0.704	0.277262
Pla2g12a	2.31305e-05	-0.623339	0.641	0.789	0.300974
Slc41a2	2.86346e-05	0.624303	0.562	0.322	0.372594
Dynlt3	3.08967e-05	0.60591	0.641	0.441	0.402027
Plk2	3.11701e-05	0.618571	0.484	0.224	0.405586
Meg3	3.69084e-05	-0.637365	0.938	0.98	0.480253
Amotl1	4.2978e-05	-0.657906	0.297	0.572	0.559229
Gria2	4.61123e-05	-0.711306	0.875	0.961	0.600013
Slc38a5	5.19552e-05	1.26031	0.531	0.322	0.676041
Kctd12b	6.66098e-05	1.03276	0.688	0.441	0.866726
Fxyd6	7.03945e-05	-0.634421	0.188	0.461	0.915973
Ech1	8.80511e-05	0.64985	0.609	0.375	1
Tmsb15b1	0.000115329	-0.701524	0.609	0.77	1
Ambp	0.000115605	0.706626	0.359	0.151	1
Ifih1	0.000210851	0.694955	0.453	0.211	1
Aard	0.00024842	-0.670645	0.203	0.454	1
mt-Rnr1	0.0002641	0.660133	1	0.98	1
Mt1	0.000275441	-0.627163	0.5	0.757	1
Agt	0.000304658	0.903398	0.406	0.204	1
Trim24	0.000339739	0.674063	0.641	0.5	1
Wnk3	0.000360754	0.942982	0.766	0.757	1
Peg10	0.000747913	1.44422	0.312	0.132	1
Rbp4	0.00112947	1.09152	0.984	1	1
Nudt4	0.00126601	0.734626	0.703	0.645	1
Serpina7	0.00136772	1.07403	0.5	0.309	1
Cldn3	0.00166979	0.6282	0.672	0.487	1
Pbxip1	0.00221352	-0.604898	0.469	0.632	1
Dapl1	0.0025242	-1.17709	0.156	0.342	1
Sult1d1	0.0028769	0.78092	0.656	0.52	1
8430408G22Rik	0.00966217	0.65566	0.469	0.309	1
Clu	0.0215947	0.629264	0.844	0.711	1
Txnip	0.0233337	0.633359	0.906	0.816	1
Pdk4	0.0400871	0.605632	0.391	0.263	1
Arg1	0.174696	0.634282	0.391	0.322	1
Ttr	0.430694	0.705627	1	1	1
