# Supplementary material for: NEUROD1 reinforces endocrine cell fate acquisition in pancreatic development
Source: Nat Commun. 2023 Sep 9;14:5554. doi: 10.1038/s41467-023-41306-6 (PMC10492842; doi:10.1038/s41467-023-41306-6)
Supplement: Supplementary file 9 — Source Data [file 41467_2023_41306_MOESM9_ESM.xlsx]

## Sheet: Fig. 1a
NEUROD1 reinforces endocrine cell fate acquisition in pancreatic development
Figure 1a
Body weight at P0-P2
Heterozyous							Neurod1ST								Control
ID	age	CRE	FLOX	weight (g)			ID	age	CRE	FLOX	weight (g)				ID	age	CRE	FLOX	weight (g)
300	P0	Neurod1-Cre +/-	Neurod1_flox+/-	1.45			301	P0	Neurod1-Cre +/-	Neurod1_flox+/+	1.4				299	P0		Neurod1_flox+/+	1.43
303	P0	Neurod1-Cre +/-	Neurod1_flox+/-	1.44			302	P0	Neurod1-Cre +/-	Neurod1_flox+/+	1.31				304	P0		Neurod1_flox+/+	1.54
432	P1	Neurod1-Cre +/-	Neurod1_flox+/-	1.36			307	P0	Neurod1-Cre +/-	Neurod1_flox+/+	1.39				305	P0		Neurod1_flox+/+	1.39
433	P1	Neurod1-Cre +/-	Neurod1_flox+/-	1.65			946	P0	Neurod1-Cre +/-	Neurod1_flox+/+	1.29				306	P0		Neurod1_flox+/+	1.45
434	P1	Neurod1-Cre +/-	Neurod1_flox+/-	1.71			975	P0	Neurod1-Cre +/-	Neurod1_flox+/+	1.28				435	P1		Neurod1_flox+/+	1.56
440	P1	Neurod1-Cre +/-	Neurod1_flox+/-	1.73			980	P0	Neurod1-Cre +/-	Neurod1_flox+/+	1.23				436	P1		Neurod1 flox+/-	1.74
691	P0	Neurod1-Cre +/-	Neurod1_flox+/-	1.28			1790	P0	Neurod1-Cre +/-	Neurod1_flox+/+	1.35				437	P1		Neurod1_flox+/+	1.56
693	P0	Neurod1-Cre +/-	Neurod1_flox+/-	1.47			1871	P0	Neurod1-Cre +/-	Neurod1_flox+/+	1.36				438	P1		Neurod1_flox+/+	1.39
931	P0	Neurod1-Cre +/-	Neurod1_flox+/-	1.22			1878	P0	Neurod1-Cre +/-	Neurod1_flox+/+	1.33				439	P1		Neurod1_flox+/+	1.23
933	P0	Neurod1-Cre +/-	Neurod1_flox+/-	1.2			2023	P0	Neurod1-Cre +/-	Neurod1_flox+/+	1.25				441	P1		Neurod1_flox+/+	1.62
937	P0	Neurod1-Cre +/-	Neurod1_flox+/-	1.2			2466	P0	Neurod1-Cre +/-	Neurod1_flox+/+	0.98				442	P1		Neurod1 flox+/-	1.58
940	P0	Neurod1-Cre +/-	Neurod1_flox+/-	1.31			2577	P0	Neurod1-Cre +/-	Neurod1_flox+/+	1.06				692	P0		Neurod1_flox+/+	1.22
943	P0	Neurod1-Cre +/-	Neurod1_flox+/-	1.2			2580	P0	Neurod1-Cre +/-	Neurod1_flox+/+	1.01				930	P0		Neurod1_flox+/+	1.36
947	P0	Neurod1-Cre +/-	Neurod1_flox+/-	1.11											932	P0		Neurod1_flox+/+	1.21
957	P0	Neurod1-Cre +/-	Neurod1_flox+/-	1.53											934	P0		Neurod1_flox+/+	1.09
973	P0	Neurod1-Cre +/-	Neurod1_flox+/-	1.08											935	P0		Neurod1_flox+/+	1.33
977	P0	Neurod1-Cre +/-	Neurod1_flox+/-	1.14											936	P0		Neurod1 flox+/-	1.35
979	P0	Neurod1-Cre +/-	Neurod1_flox+/-	1.23											938	P0		Neurod1 flox+/-	1.26
1081	P0	Neurod1-Cre +/-	Neurod1_flox+/-	1.1											939	P0		Neurod1_flox+/+	1.19
1084	P0	Neurod1-Cre +/-	Neurod1_flox+/-	1.21											941	P0		Neurod1_flox+/+	1.32
1087	P0	Neurod1-Cre +/-	Neurod1_flox+/-	1.17											942	P0		Neurod1_flox+/+	1.31
1702	P0	Neurod1-Cre +/-	Neurod1_flox+/-	1.3											944	P0		Neurod1_flox+/+	1.28
1709	P0	Neurod1-Cre +/-	Neurod1_flox+/-	1.26											945	P0		Neurod1_flox+/+	1.15
1780	P0	Neurod1-Cre +/-	Neurod1_flox+/-	1.6											958	P0		Neurod1_flox+/+	1.67
1782	P0	Neurod1-Cre +/-	Neurod1_flox+/-	1.52											959	P0		Neurod1_flox+/+	1.7
1791	P0	Neurod1-Cre +/-	Neurod1_flox+/-	1.62											960	P0		Neurod1_flox+/+	1.68
1792	P0	Neurod1-Cre +/-	Neurod1_flox+/-	1.48											974	P0		Neurod1 flox+/-	1.29
1794	P0	Neurod1-Cre +/-	Neurod1_flox+/-	1.28											976	P0		Neurod1_flox+/+	1.24
1795	P0	Neurod1-Cre +/-	Neurod1_flox+/-	1.46											978	P0		Neurod1 flox+/-	1.29
1796	P0	Neurod1-Cre +/-	Neurod1_flox+/-	1.47											1082	P0		Neurod1_flox+/+	1.35
1870	P0	Neurod1-Cre +/-	Neurod1_flox+/-	1.39											1083	P0		Neurod1_flox+/+	1.24
1874	P0	Neurod1-Cre +/-	Neurod1_flox+/-	1.7											1085	P0		Neurod1_flox+/+	1.22
1877	P0	Neurod1-Cre +/-	Neurod1_flox+/-	1.49											1086	P0		Neurod1 flox+/-	1.4
1982	P2	Neurod1-Cre +/-	Neurod1_flox+/-	2.31											1088	P0		Neurod1_flox+/+	1.27
1984	P2	Neurod1-Cre +/-	Neurod1_flox+/-	2.06											1089	P0		Neurod1_flox+/+	1.07
1985	P2	Neurod1-Cre +/-	Neurod1_flox+/-	2.3											1090	P0		Neurod1_flox+/+	1.04
2020	P1	Neurod1-Cre +/-	Neurod1_flox+/-	1.72											1701	P0		Neurod1_flox+/+	1.32
2022	P1	Neurod1-Cre +/-	Neurod1_flox+/-	1.7											1703	P0		Neurod1_flox+/-	1.1
2352	P0	Neurod1-Cre +/-	Neurod1_flox+/-	1.57											1704	P0		Neurod1_flox+/+	1.44
2462	P0	Neurod1-Cre +/-	Neurod1_flox+/-	1.2											1705	P0		Neurod1_flox+/+	1.14
2463	P0	Neurod1-Cre +/-	Neurod1_flox+/-	1.18											1706	P0		Neurod1_flox+/+	1.36
2464	P0	Neurod1-Cre +/-	Neurod1_flox+/-	0.93											1707	P0		Neurod1_flox+/+	1.05
2541	P1	Neurod1-Cre +/-	Neurod1_flox+/-	1.35											1708	P0		Neurod1_flox+/+	1.34
2578	P0	Neurod1-Cre +/-	Neurod1_flox+/-	0.99											1710	P0		Neurod1_flox+/-	1.22
2583	P0	Neurod1-Cre +/-	Neurod1_flox+/-	1.14											1781	P0		Neurod1_flox+/+	1.57
2623	P2	Neurod1-Cre +/-	Neurod1_flox+/-	2											1783	P0		Neurod1_flox+/+	1.47
2624	P2	Neurod1-Cre +/-	Neurod1_flox+/-	2.01											1793	P0		Neurod1_flox+/-	1.52
2626	P2	Neurod1-Cre +/-	Neurod1_flox+/-	2.12											1797	P0		Neurod1_flox+/+	1.52
2802	P2	Neurod1-Cre +/-	Neurod1_flox+/-	1.75											1798	P0		Neurod1_flox+/+	1.47
2803	P2	Neurod1-Cre +/-	Neurod1_flox+/-	1.84											1872	P0		Neurod1_flox+/+	1.55
2804	P2	Neurod1-Cre +/-	Neurod1_flox+/-	1.69											1873	P0		Neurod1_flox+/-	1.38
2808	P2	Neurod1-Cre +/-	Neurod1_flox+/-	2.21											1875	P0		Neurod1_flox+/+	1.38
2809	P2	Neurod1-Cre +/-	Neurod1_flox+/-	1.55											1876	P0		Neurod1_flox+/+	1.62
															1983	P2		Neurod1_flox+/+	2.28
															1986	P2		Neurod1_flox+/+	2.51
															1987	P2		Neurod1_flox+/+	2.11
															2021	P1		Neurod1_flox+/+	1.81
															2122	P0		Neurod1_flox+/-	1.39
															2123	P0		Neurod1_flox+/+	1.4
															2124	P0		Neurod1_flox+/+	1.47
															2125	P0		Neurod1_flox+/+	1.33
															2126	P0		Neurod1_flox+/-	1.42
															2353	P0		Neurod1_flox+/+	1.58
															2354	P0		Neurod1_flox+/-	1.55
															2355	P0		Neurod1_flox+/+	1.35
															2465	P0		Neurod1_flox+/+	1.22
															2467	P0		Neurod1_flox+/-	1.29
															2468	P0		Neurod1_flox+/-	1.33
															2539	P1		Neurod1_flox+/-	1.28
															2540	P1		Neurod1_flox+/-	1.49
															2543	P1		Neurod1_flox+/-	1.09
															2544	P1		Neurod1_flox+/-	1.1
															2545	P1		Neurod1_flox+/+	1.28
															2579	P0		Neurod1_flox+/+	1.15
															2581	P0		Neurod1_flox+/-	1.31
															2582	P0		Neurod1_flox+/+	1.1
															2584	P0		Neurod1_flox+/+	1.07
															2585	P0		Neurod1_flox+/-	1.13
															2621	P2		Neurod1_flox+/+	2.01
															2622	P2		Neurod1_flox+/+	2.13
															2627	P2		Neurod1_flox+/-	1.94
															2805	P2		Neurod1_flox+/-	2.06
															2806	P2		Neurod1_flox+/-	1.9
															2807	P2		Neurod1_flox+/-	1.6
															2810	P2		Neurod1_flox+/-	1.51
															2811	P2		Neurod1_flox+/-	1.99

## Sheet: Fig. 1b
NEUROD1 reinforces endocrine cell fate acquisition in pancreatic development
Figure 1b
Glucose level at P0
	Heterozyous					Neurod1ST								Control
ID	age	CRE	FLOX	glucose (mmol/l)		ID	age	CRE	FLOX	glucose (mmol/l)				ID	age	CRE	FLOX	glucose (mmol/l)
300	P0	Neurod1-Cre +/-	Neurod1_flox+/-	6.1		301	P0	Neurod1-Cre +/-	Neurod1_flox+/+	28.2				299	P0		Neurod1_flox+/+	5.2
303	P0	Neurod1-Cre +/-	Neurod1_flox+/-	5.2		302	P0	Neurod1-Cre +/-	Neurod1_flox+/+	22.8				304	P0		Neurod1_flox+/+	9.6
432	P0	Neurod1-Cre +/-	Neurod1_flox+/-	2.7		307	P0	Neurod1-Cre +/-	Neurod1_flox+/+	27.2				305	P0		Neurod1_flox+/+	9.9
691	P0	Neurod1-Cre +/-	Neurod1_flox+/-	2		946	P0	Neurod1-Cre +/-	Neurod1_flox+/+	2.3				306	P0		Neurod1_flox+/+	11.2
693	P0	Neurod1-Cre +/-	Neurod1_flox+/-	4.9		975	P0	Neurod1-Cre +/-	Neurod1_flox+/+	1.1				692	P0		Neurod1_flox+/+	4.6
931	P0	Neurod1-Cre +/-	Neurod1_flox+/-	3.1		980	P0	Neurod1-Cre +/-	Neurod1_flox+/+	0.8				930	P0		Neurod1_flox+/+	2.6
933	P0	Neurod1-Cre +/-	Neurod1_flox+/-	1		1790	P0	Neurod1-Cre +/-	Neurod1_flox+/+	13.7				932	P0		Neurod1_flox+/+	1
937	P0	Neurod1-Cre +/-	Neurod1_flox+/-	0.8		1871	P0	Neurod1-Cre +/-	Neurod1_flox+/+	18.5				934	P0		Neurod1_flox+/+	0
940	P0	Neurod1-Cre +/-	Neurod1_flox+/-	3.1		1878	P0	Neurod1-Cre +/-	Neurod1_flox+/+	21.1				935	P0		Neurod1_flox+/+	3.2
943	P0	Neurod1-Cre +/-	Neurod1_flox+/-	0.6		2023	P0	Neurod1-Cre +/-	Neurod1_flox+/+	27.9				936	P0		Neurod1 flox+/-	2.6
947	P0	Neurod1-Cre +/-	Neurod1_flox+/-	2.8		2466	P0	Neurod1-Cre +/-	Neurod1_flox+/+	0.6				938	P0		Neurod1 flox+/-	1.3
957	P0	Neurod1-Cre +/-	Neurod1_flox+/-	3.3		2577	P0	Neurod1-Cre +/-	Neurod1_flox+/+	1.7				939	P0		Neurod1_flox+/+	0.6
973	P0	Neurod1-Cre +/-	Neurod1_flox+/-	1.4		2580	P0	Neurod1-Cre +/-	Neurod1_flox+/+	1.7				941	P0		Neurod1_flox+/+	3.1
977	P0	Neurod1-Cre +/-	Neurod1_flox+/-	1.2										942	P0		Neurod1_flox+/+	3.2
979	P0	Neurod1-Cre +/-	Neurod1_flox+/-	1.1										944	P0		Neurod1_flox+/+	1.6
1081	P0	Neurod1-Cre +/-	Neurod1_flox+/-	2.3										945	P0		Neurod1_flox+/+	1.9
1084	P0	Neurod1-Cre +/-	Neurod1_flox+/-	3.9										958	P0		Neurod1_flox+/+	3.4
1087	P0	Neurod1-Cre +/-	Neurod1_flox+/-	3.9										959	P0		Neurod1_flox+/+	4.2
1702	P0	Neurod1-Cre +/-	Neurod1_flox+/-	7.5										960	P0		Neurod1_flox+/+	3.9
1709	P0	Neurod1-Cre +/-	Neurod1_flox+/-	3.9										974	P0		Neurod1 flox+/-	1.1
1780	P0	Neurod1-Cre +/-	Neurod1_flox+/-	4.2										976	P0		Neurod1_flox+/+	1.2
1782	P0	Neurod1-Cre +/-	Neurod1_flox+/-	2.9										978	P0		Neurod1 flox+/-	1.1
1791	P0	Neurod1-Cre +/-	Neurod1_flox+/-	2.3										1082	P0		Neurod1_flox+/+	2.8
1792	P0	Neurod1-Cre +/-	Neurod1_flox+/-	3.3										1083	P0		Neurod1_flox+/+	4.1
1794	P0	Neurod1-Cre +/-	Neurod1_flox+/-	3.7										1085	P0		Neurod1_flox+/+	3
1795	P0	Neurod1-Cre +/-	Neurod1_flox+/-	3.7										1086	P0		Neurod1 flox+/-	4
1796	P0	Neurod1-Cre +/-	Neurod1_flox+/-	3.6										1088	P0		Neurod1_flox+/+	4.2
1870	P0	Neurod1-Cre +/-	Neurod1_flox+/-	2.5										1089	P0		Neurod1_flox+/+	2.9
1874	P0	Neurod1-Cre +/-	Neurod1_flox+/-	4.4										1090	P0		Neurod1_flox+/+	2.1
1877	P0	Neurod1-Cre +/-	Neurod1_flox+/-	3.9										1701	P0		Neurod1_flox+/+	2.3
2352	P0	Neurod1-Cre +/-	Neurod1_flox+/-	4.7										1703	P0		Neurod1_flox+/-	4.1
2462	P0	Neurod1-Cre +/-	Neurod1_flox+/-	2.1										1704	P0		Neurod1_flox+/+	5.9
2463	P0	Neurod1-Cre +/-	Neurod1_flox+/-	1.2										1705	P0		Neurod1_flox+/+	2.4
2464	P0	Neurod1-Cre +/-	Neurod1_flox+/-	1.5										1706	P0		Neurod1_flox+/+	4.7
2578	P0	Neurod1-Cre +/-	Neurod1_flox+/-	2.3										1707	P0		Neurod1_flox+/+	3.3
2583	P0	Neurod1-Cre +/-	Neurod1_flox+/-	1										1708	P0		Neurod1_flox+/+	3.5
2464	P0	Neurod1-Cre +/-	Neurod1_flox+/-	1.5										1710	P0		Neurod1_flox+/-	4.1
2578	P0	Neurod1-Cre +/-	Neurod1_flox+/-	2.3										1781	P0		Neurod1_flox+/+	4
2583	P0	Neurod1-Cre +/-	Neurod1_flox+/-	1										1783	P0		Neurod1_flox+/+	3.4
														1793	P0		Neurod1_flox+/-	4.3
														1797	P0		Neurod1_flox+/+	4
														1798	P0		Neurod1_flox+/+	3.4
														1872	P0		Neurod1_flox+/+	4
														1873	P0		Neurod1_flox+/-	3.6
														1875	P0		Neurod1_flox+/+	2.8
														1876	P0		Neurod1_flox+/+	3.8
														2122	P0		Neurod1_flox+/-	3.4
														2123	P0		Neurod1_flox+/+	3.2
														2124	P0		Neurod1_flox+/+	3.2
														2125	P0		Neurod1_flox+/+	1.2
														2126	P0		Neurod1_flox+/-	2.4
														2353	P0		Neurod1_flox+/+	4.4
														2354	P0		Neurod1_flox+/-	4.1
														2355	P0		Neurod1_flox+/+	3.3
														2465	P0		Neurod1_flox+/+	1.7
														2467	P0		Neurod1_flox+/-	0.9
														2468	P0		Neurod1_flox+/-	1.2
														2579	P0		Neurod1_flox+/+	1.7
														2581	P0		Neurod1_flox+/-	0.6
														2582	P0		Neurod1_flox+/+	0
														2584	P0		Neurod1_flox+/+	1.3
														2585	P0		Neurod1_flox+/-	0.7

## Sheet: Fig. 1c
NEUROD1 reinforces endocrine cell fate acquisition in pancreatic development
Figure 1c
Total insulin measured from dissected whole pancreas at E17.5
sample	age	genotype	pancreas weight(g)	total insulin (ng/mg)
N1269	E17.5	Neurod1ST	0.01171	14.3
N1270	E17.5	Neurod1ST	0.0064	28.95
N1278	E17.5	Neurod1ST	0.00519	30.75
N1279	E17.5	Neurod1ST	0.0055	12.38
N1280	E17.5	Neurod1ST	0.00589	42.68
N1281	E17.5	Neurod1ST	0.00437	43.22
N1287	E17.5	Neurod1ST	0.0032	19.03
N1291	E17.5	Neurod1ST	0.00316	65.29
N1275	E17.5	Control	0.00519	52.06
N1276	E17.5	Control	0.00638	80.76
N1283	E17.5	Control	0.00482	88.6
N1284	E17.5	Control	0.00474	72.94
N1285	E17.5	Control	0.00398	56.95
N1296	E17.5	Control	0.00422	64.86
N1297	E17.5	Control	0.0049	60.94
N1298	E17.5	Control	0.00333	110.92

## Sheet: Fig. 1f
NEUROD1 reinforces endocrine cell fate acquisition in pancreatic development
Figure 1f
INS+ and GCG+ positive cells were counted in the volume 0.003mm3 using Count tool in ImageJ at P0
sample	ins+	gcg+
1872Control 40x	170	76
1872Control 40xa	160	73
1872Control 40xb	85	198
1872Control 40xc	126	70
1872Control 40xd	134	68
1872Control 40x	97	33
1872Control 40xa	95	45
1876Control 40x	25	2
1876Control 40xa	49	13
1876Control 40xb	65	10
3058Control 40x	65	59
3058Control 40xa	96	71
3058Control 40xb	56	136
3058Control 40xc	103	72
3058Control 40xd	195	76
2579Control 40x	94	63
2579Control 40xa	55	14
2579Control 40xb	107	18
2579Control 40xc	177	21
2581Control 40x	121	42
2581Control 40xa	51	18
2581Control 40xb	150	80
2581Control 40xc	18	78
2581Control 40xd	72	23
1871Neurod1ST 40x	118	30
1871Neurod1ST 40xa	7	9
1871Neurod1ST 40xb	71	11
1871Neurod1ST 40x	92	15
1878Neurod1ST 40x	88	63
1878Neurod1ST 40xa	58	42
1878Neurod1ST 40xb	6	8
1878Neurod1ST 40xc	115	9
1878Neurod1ST 40x	40	18
2577Neurod1ST 40x	107	51
2577Neurod1ST 40xa	105	98
2577Neurod1ST 40xb	35	39
2577Neurod1ST 40xc	94	65
2580Neurod1ST 40x	101	55
2580Neurod1ST 40xa	96	64
2580Neurod1ST 40xb	45	34
2580Neurod1ST 40xc	52	29
2580Neurod1ST 40xd	77	26
3057Neurod1ST 40x	14	41
3057Neurod1ST 40xa	63	37
3057Neurod1ST 40xb	46	19
3057Neurod1ST 40xc	74	40

## Sheet: Fig. 1g
NEUROD1 reinforces endocrine cell fate acquisition in pancreatic development
Figure 1g
Somatostatin+ area adjusted to td-Tomato+ area using Threshold tool in ImageJ at P0
label	area	mean	min	max	min Thr	max Thr
control
MAX_N1255 Control ins GCG tomato sst 40x.czi - C=1:Red	13822.6	124.377	55	255	55	255
MAX_N1255 Control ins GCG tomato sst 40x.czi - C=0:Red	1225.64	145.55	61	255	61	255
MAX_N1255 Control ins GCG tomato sst 40xa.czi - C=1:Red	16519.8	102.467	43	255	43	255
MAX_N1255 Control ins GCG tomato sst 40xa.czi - C=0:Red	397.427	231.781	140	255	140	255
MAX_N1255 Control ins GCG tomato sst 40xb.czi - C=0:Red	204.215	232.686	161	255	161	255
MAX_N1255 Control ins GCG tomato sst 40xb.czi - C=1:Red	17419.3	110.022	52	255	52	255
MAX_N1255 Control ins GCG tomato sst 40xc.czi - C=1:Red	13856.6	146.756	64	255	64	255
MAX_N1255 Control ins GCG tomato sst 40xc.czi - C=0:Red	434.403	231.055	155	255	155	255
MAX_N1256 Control ins GCG tomato sst 40x.czi - C=1:Red	9987.17	138.249	64	255	64	255
MAX_N1256 Control ins GCG tomato sst 40x.czi - C=0:Red	266.396	233.31	170	255	170	255
MAX_N1256 Control ins GCG tomato sst 40xa.czi - C=1:Red	6942.02	180.686	73	255	73	255
MAX_N1256 Control ins GCG tomato sst 40xa.czi - C=0:Red	296.209	219.125	141	255	141	255
MAX_N1256 Control ins GCG tomato sst 40xb.czi - C=1:Red	5169.17	149.951	64	255	64	255
MAX_N1256 Control ins GCG tomato sst 40xb.czi - C=0	169.333	47684	25443	65535	25443	65535
MAX_N1418 Control ins GCG tomato sst 40x.czi - C=1:Red	5636.94	140.171	82	255	82	255
MAX_N1418 Control ins GCG tomato sst 40x.czi - C=0	164.548	41931.9	26479	65535	26471	65535
MAX_N1418 Control ins GCG tomato sst 40xa.czi - C=1:Red	7167.56	157.069	88	255	88	255
MAX_N1418 Control ins GCG tomato sst 40xa.czi - C=0:Red	309.12	170.004	99	255	99	255
MAX_N1418 Control ins GCG tomato sst 40xb.czi - C=1:Red	9521.34	167.347	91	255	91	255
MAX_N1418 Control ins GCG tomato sst 40xb.czi - C=0:Red	140.746	234.334	167	255	167	255
MAX_N1418 Control ins GCG tomato sst 40xc.czi - C=1:Red	1495.36	126.624	68	255	68	255
MAX_N1418 Control ins GCG tomato sst 40xc.czi - C=0:Red	34.991	159.107	93	255	93	255
MAX_N1418 Control ins GCG tomato sst 40xd.czi - C=1:Red	8084.81	129.484	70	255	70	255
MAX_N1418 Control ins GCG tomato sst 40xd.czi - C=0:Red	92.942	217.929	158	255	158	255
MAX_N1420 Control ins GCG tomato sst 40x.czi - C=1:Red	5423.06	146.334	76	255	76	255
MAX_N1420 Control ins GCG tomato sst 40x.czi - C=0:Green	267.819	167.033	99	255	99	255
MAX_N1420 Control ins GCG tomato sst 40xa.czi - C=1:Red	9091.6	161.112	76	255	76	255
MAX_N1420 Control ins GCG tomato sst 40xa.czi - C=0:Red	385.916	209.335	120	255	120	255
MAX_N1420 Control ins GCG tomato sst 40xb.czi - C=1:Red	11890.3	116.885	52	255	52	255
MAX_N1420 Control ins GCG tomato sst 40xb.czi - C=0:Red	163.892	180.719	115	255	115	255
MAX_N1420 Control ins GCG tomato sst 40xc.czi - C=1:Red	13889.7	115.736	50	255	50	255
MAX_N1420 Control ins GCG tomato sst 40xc.czi - C=0:Red	432.527	181.031	114	255	114	255
MAX_N1420 Control ins GCG tomato sst 40xd.czi - C=1:Red	5573.36	138.32	67	255	67	255
MAX_N1420 Control ins GCG tomato sst 40xd.czi - C=0:Red	287.899	221.865	152	255	152	255
Neurod1ST
MAX_N1419 Neurod1ST ins GCG tomato sst 40x.czi - C=1:Red	18895.9	147.302	74	255	74	255
MAX_N1419 Neurod1ST ins GCG tomato sst 40x.czi - C=0	440.854	28797.4	14443	65535	14440	65535
MAX_N1419 Neurod1ST ins GCG tomato sst 40xa.czi - C=1:Red	23785.4	148.442	68	255	68	255
MAX_N1419 Neurod1ST ins GCG tomato sst 40xa.czi - C=0:Red	503.334	181.832	97	255	97	255
MAX_N1419 Neurod1ST ins GCG tomato sst 40xb.czi - C=1:Red	16189.5	139.203	65	255	65	255
MAX_N1419 Neurod1ST ins GCG tomato sst 40xb.czi - C=0:Red	338.197	196.345	115	255	115	255
MAX_N1419 Neurod1ST ins GCG tomato sst 40xc.czi - C=1:Red	12522.9	159.759	67	255	67	255
MAX_N1419 Neurod1ST ins GCG tomato sst 40xc.czi - C=0	483.141	53187.2	31878	65535	31868	65535
MAX_N1421 Neurod1ST ins GCG tomato sst 40x.czi - C=1:Red	8076.34	160.127	77	255	77	255
MAX_N1421 Neurod1ST ins GCG tomato sst 40x.czi - C=0:Red	324.422	255	255	255	200	255
MAX_N1421 Neurod1ST ins GCG tomato sst 40xa.czi - C=1:Red	13590.2	117.218	56	255	56	255
MAX_N1421 Neurod1ST ins GCG tomato sst 40xa.czi - C=0:Red	232.805	179.579	97	255	97	255
MAX_N1421 Neurod1ST ins GCG tomato sst 40xb.czi - C=1:Red	9659.68	121.372	62	255	62	255
MAX_N1421 Neurod1ST ins GCG tomato sst 40xb.czi - C=0:Red	191.951	214.465	156	255	156	255
MAX_N1421 Neurod1ST ins GCG tomato sst 40xc.czi - C=1:Red	11754.9	105.259	49	255	49	255
MAX_N1421 Neurod1ST ins GCG tomato sst 40xc.czi - C=0:Red	110.055	253.639	229	255	229	255
MAX_N1422 Neurod1ST ins GCG tomato sst 40x.czi - C=1:Red	5518.06	98.72	46	255	46	255
MAX_N1422 Neurod1ST ins GCG tomato sst 40x.czi - C=0	200.867	49573.1	35501	65535	35466	65535
MAX_N1422 Neurod1ST ins GCG tomato sst 40xa.czi - C=1:Red	4589.68	129.75	67	255	67	255
MAX_N1422 Neurod1ST ins GCG tomato sst 40xa.czi - C=0:Red	119.754	255	255	255	255	255
MAX_N1422 Neurod1ST ins GCG tomato sst 40xb.czi - C=1:Red	6153.85	72.659	36	255	36	255
MAX_N1422 Neurod1ST ins GCG tomato sst 40xb.czi - C=0:Red	138.097	251.609	219	255	219	255
MAX_N1254 Neurod1ST ins GCG tomato sst 40x.czi - C=1:Red	12671.7	123.101	50	255	50	255
MAX_N1254 Neurod1ST ins GCG tomato sst 40x.czi - C=0:Red	425.777	210.411	105	255	105	255
MAX_N1254 Neurod1ST ins GCG tomato sst 40xa.czi - C=1:Red	14966.2	88.177	38	255	38	255
MAX_N1254 Neurod1ST ins GCG tomato sst 40xa.czi - C=0:Red	660.493	183.671	87	255	87	255
MAX_N1254 Neurod1ST ins GCG tomato sst 40xb.czi - C=1:Red	15203.7	117.819	62	255	62	255
MAX_N1254 Neurod1ST ins GCG tomato sst 40xb.czi - C=0:Green	584.213	181.89	90	255	90	255
MAX_N1254 Neurod1ST ins GCG tomato sst 40xc.czi - C=1:Red	8646.62	147.076	58	255	58	255
MAX_N1254 Neurod1ST ins GCG tomato sst 40xc.czi - C=0:Green	816.002	200.097	131	255	131	255
MAX_N1254 Neurod1ST ins GCG tomato sst 40xd.czi - C=1:Red	8451.57	162.517	61	255	61	255
MAX_N1254 Neurod1ST ins GCG tomato sst 40xd.czi - C=0:Blue	669.619	185.845	102	255	102	255

## Sheet: Fig. 1h
NEUROD1 reinforces endocrine cell fate acquisition in pancreatic development
Figure 1h
INS+ and GCG+ positive and proliferating cells counted using Count tool in ImageJ at E17.5
sample	INS+	INS+ proliferating	GCG+	GCG+ proliferating
Neurod1ST
N358 Neurod1ST	59	14	34	7
N358 Neurod1ST_a	27	3	18	2
N358 Neurod1ST_b	44	4	15	3
N358 Neurod1ST_c	61	6	5	1
N358 Neurod1ST_d	13	4	2	0
N358 Neurod1ST_e	10	0	1	0
N360 Neurod1ST	96	6	15	0
N360 Neurod1ST_a	51	1	7	4
N360 Neurod1ST_b	88	12	19	4
N360 Neurod1ST_c	120	8	11	4
N360 Neurod1ST_d	7	0	2	0
N360 Neurod1ST_e	75	4	15	2
N363 Neurod1ST	27	1	12	2
N363 Neurod1ST_a	67	1	18	3
N363 Neurod1ST_b	80	11	28	6
N363 Neurod1ST_c	64	3	24	4
N363 Neurod1ST_d	18	0	4	1
N363 Neurod1ST_e	0	0	0	0
N209 Neurod1ST	104	11	15	3
N209 Neurod1ST_a	51	5	23	3
N209 Neurod1ST_b	76	9	21	5
N209 Neurod1ST_c	74	8	4	2
N209 Neurod1ST_d	76	6	18	1
N209 Neurod1ST_e	20	2	12	3
N372 Neurod1ST	108	12	28	4
N372 Neurod1ST_a	75	9	52	8
N372 Neurod1ST_b	36	3	26	2
N372 Neurod1ST_c	59	2	26	4
N372 Neurod1ST_d	18	2	15	1
N372 Neurod1ST_e	24	5	5	0
N372 Neurod1ST_f	16	0	6	0
N372 Neurod1ST_g	45	0	8	1
control
N361 Control	123	41	22	4
N361 Control_a	220	69	27	3
N361 Control_b	165	53	22	4
N361 Control_c	77	31	5	3
N361 Control_d	35	12	0	0
N361 Control_e	11	3	1	0
N364 Control	67	23	11	2
N364 Control_a	26	8	24	3
N364 Control_b	192	66	30	9
N364 Control_c	106	34	8	2
N364 Control_d	87	33	4	1
N364 Control_e	188	50	36	4
N364 Control_f	129	31	21	5
N364 Control_g	99	36	9	1
N211 Control	26	7	30	8
N211 Control_a	57	13	40	6
N211 Control_b	24	6	7	0
N211 Control_c	54	17	43	12
N211 Control_d	44	11	17	3
N211 Control_e	0	0	0	0
N359 Control	75	20	23	3
N359 Control_a	133	31	39	9
N359 Control_b	79	21	23	11
N359 Control_c	142	43	36	9
N359 Control_d	49	19	3	1
N359 Control_e	0	0	0	0
N373 Control	14	2	7	1
N373 Control_a	57	11	14	0
N373 Control_b	59	11	32	5
N373 Control_c	41	11	12	0
N373 Control_d	85	12	33	4
N373 Control_e	116	34	28	6
N373 Control_f	51	6	7	0
N373 Control_g	66	24	19	4
N373 Control_h	57	31	10	4
N373 Control_i	35	18	23	7

## Sheet: Fig. 1i
NEUROD1 reinforces endocrine cell fate acquisition in pancreatic development
Figure 1i
INS+ and GCG+ positive and proliferating cells counted using Count tool in ImageJ at P0
sample	ins+	ins+ proliferating	gcg+	gcg+ proliferating
control
1872Control 40x	170	22	76	25
1872Control 40xa	160	19	73	21
1872Control 40xb	85	19	198	50
1872Control 40xc	126	9	70	23
1872Control 40xd	134	12	68	14
1872Control 63x	97	8	33	9
1872Control 63xa	95	5	45	10
1876Control 40x	25	3	2	0
1876Control 40xa	49	3	13	0
1876Control 40xb	65	4	10	2
3058Control 40x	65	13	59	9
3058Control 40xa	96	17	71	14
3058Control 40xb	56	4	136	28
3058Control 40xc	103	11	72	16
3058Control 40xd	195	46	76	18
2579Control 40x	94	26	63	22
2579Control 40xa	55	21	14	3
2579Control 40xb	107	36	18	4
2579Control 40xc	177	35	21	9
2581Control 40x	121	31	42	5
2581Control 40xa	51	5	18	2
2581Control 40xb	150	31	80	12
2581Control 40xc	18	5	78	11
2581Control 40xd	72	7	23	3
Neurod1ST
1871Neurod1ST 40x	118	6	30	6
1871Neurod1ST 40xa	7	0	9	0
1871Neurod1ST 40xb	71	0	11	1
1871Neurod1ST 63x	92	5	15	4
1878Neurod1ST 40x	88	0	63	1
1878Neurod1ST 40xa	58	0	42	2
1878Neurod1ST 40xb	6	0	8	0
1878Neurod1ST 40xc	115	8	9	2
1878Neurod1ST 63x	40	1	18	1
2577Neurod1ST 40x	107	4	51	6
2577Neurod1ST 40xa	105	5	98	3
2577Neurod1ST 40xb	35	1	39	6
2577Neurod1ST 40xc	94	2	65	9
2580Neurod1ST 40x	101	7	55	5
2580Neurod1ST 40xa	96	1	64	4
2580Neurod1ST 40xb	45	0	34	2
2580Neurod1ST 40xc	52	2	29	0
2580Neurod1ST 40xd	77	6	26	0
3057Neurod1ST 40x	14	1	41	2
3057Neurod1ST 40xa	63	2	37	4
3057Neurod1ST 40xb	46	2	19	1
3057Neurod1ST 40xc	74	0	40	3

## Sheet: Fig. 2b
NEUROD1 reinforces endocrine cell fate acquisition in pancreatic development
Figure 2b
GCG+ area adjusted to PDX1+ area (whole mount pancreas E10.5) using Threshold tool in ImageJ at E10.5
sample	area	mean	min	max	min thr	max thr
control
836_Control_E10,5_Pdx1_gcg_25xa all stacks.jpg:Green	844880	130.023	0	255	0	255
836_Control_E10,5_Pdx1_gcg_25xa all stacks.jpg:Red	324911	137.705	50	255	50	255
835_Control_E10,5_Pdx1_gcg_25xa all stacks.jpg:Green	776199	127.328	0	255	0	255
835_Control_E10,5_Pdx1_gcg_25xa all stacks.jpg:Red	316547	164.295	76	255	76	255
682_Control_E10,5_Pdx1_GCG_25xa all stacks.jpg:Green	510740	122.976	0	255	0	255
682_Control_E10,5_Pdx1_GCG_25xa all stacks.jpg:Red	176221	183.877	108	255	108	255
678_Control_E10,5_Pdx1_GCG_25xall stacks.jpg:Green	682086	129.37	0	255	0	255
678_Control_E10,5_Pdx1_GCG_25xall stacks.jpg:Red	292110	175.181	79	255	79	255
676_Control_E10,5_Pdx1_GCG_25xall stacks.jpg:Green	389274	148.289	0	255	0	255
676_Control_E10,5_Pdx1_GCG_25xall stacks.jpg:Red	162113	198.549	83	255	83	255
Neurod1ST
846_ _NeuroD1ST_E10,5_Pdx1_gcg_25xall stacks.jpg:Green	700142	121.317	0	255	0	255
846_ _NeuroD1ST_E10,5_Pdx1_gcg_25xall stacks.jpg:Red	264726	179.243	82	255	82	255
837_ _NeuroD1ST_E10,5_Pdx1_gcg_25xall stacks.jpg:Green	657588	129.49	0	255	0	255
837_ _NeuroD1ST_E10,5_Pdx1_gcg_25xall stacks.jpg:Red	239280	164.694	74	255	74	255
680_ _NeuroD1ST_E10,5_Pdx1_GCG_25xall stacks.jpg:Green	680368	124.771	0	255	0	255
680_ _NeuroD1ST_E10,5_Pdx1_GCG_25xall stacks.jpg:Red	275033	173.997	96	255	96	255
1003 NeuroD1ST_Pdx1 GCG 25xall stacks.jpg:Green	11933.7	120.079	56	255	56	255
1003 NeuroD1ST_Pdx1 GCG 25xall stacks.jpg:Red	37366.3	44.887	0	255	0	255
1026 NeuroD1ST_Pdx1 GCG 25xall stacks.jpg:Green	10659.1	149.657	76	255	76	255
1026 NeuroD1ST_Pdx1 GCG 25xall stacks.jpg:Red	30021	52.02	0	255	0	255

## Sheet: Fig. 2c
NEUROD1 reinforces endocrine cell fate acquisition in pancreatic development
Figure 2c
Quantification of GCG+ and PDX1+ cells (whole mount pancreas) using Count toll in ImageJ at E10.5
sample
control	GCG+	PDX1+GCG+	GCG+	PDX1+GCG+
N1562 control	212	43	310	61
N1562 control a	98	18
N1563 control	202	43	306	65
N1563 control a	104	22
N1568 control	167	10	279	29
N1568 control a	112	19
N1598 control	191	42	191	42
Neurod1ST
1561 Neurod1ST	197	87	229	95
1561 Neurod1ST a	32	8
1566 Neurod1ST	149	38	149	38
1567 Neurod1ST	235	66	235	66
1597 Neurod1ST	185	57	185	57

## Sheet: Fig. 3b
NEUROD1 reinforces endocrine cell fate acquisition in pancreatic development
Figure 3b
Hormone negative area (GCG- and INS-), td-Tomato+ area quantified using Threshold tool in ImageJ
control
	sample	area	mean	min	max	min thrs	max thr
tomato	C2-N1661 Control E15.5 ins tomato GCG 40x all.tif	2753.28	36921.2	19543	65535	19532	65535
insulin	C3-N1661 Control E15.5 ins tomato GCG 40x all.tif	369.789	42641.3	26986	65535	26985	65535
glucagon	C1-N1661 Control E15.5 ins tomato GCG 40x all.tif	412.593	49079.9	26989	65535	26985	65535
tomato	C2-N1661 Control E15.5 ins tomato GCG 40xa all.tif	15433.7	34810.8	11825	65535	11822	65535
insulin	C3-N1661 Control E15.5 ins tomato GCG 40xa all.tif	2836.07	40382.2	19022	65535	19018	65535
glucagon	C1-N1661 Control E15.5 ins tomato GCG 40xa all.tif	2253.07	56615.8	33672	65535	33667	65535
tomato	C2-N1661 Control E15.5 ins tomato GCG 40xb all.tif	13824.8	33670.7	11310	65535	11308	65535
insulin	C3-N1661 Control E15.5 ins tomato GCG 40xb all.tif	3730.27	42381.1	20310	65535	20303	65535
glucagon	C1-N1661 Control E15.5 ins tomato GCG 40xb all.tif	2164.01	45571.5	21331	65535	21331	65535
tomato	C2-N1661 Control E15.5 ins tomato GCG 40xc all.tif	6330.83	35479.1	14393	65535	14392	65535
insulin	C3-N1661 Control E15.5 ins tomato GCG 40xc all.tif	1643.8	28929.8	19609	65535	19606	65535
glucagon	C1-N1661 Control E15.5 ins tomato GCG 40xc all.tif	1508.64	54395.4	31616	65535	31611	65535
tomato	C2-N1661 Control E15.5 ins tomato GCG 40xd all.tif	6983.31	44254.9	20308	65535	20303	65535
insulin	C3-N1661 Control E15.5 ins tomato GCG 40xd all.tif	1275.46	49949.2	30336	65535	30326	65535
glucagon	C1-N1661 Control E15.5 ins tomato GCG 40xd all.tif	2464.89	56430.7	33924	65535	33924	65535
tomato	C2-N1661 Control E15.5 ins tomato GCG 40xe all.tif	10167.1	35166.7	17476	65535	17476	65535
insulin	C3-N1661 Control E15.5 ins tomato GCG 40xe all.tif	965.651	50041.2	31116	65535	31097	65535
glucagon	C1-N1661 Control E15.5 ins tomato GCG 40xe all.tif	3796.36	45073.3	24159	65535	24158	65535
tomato	C2-N1661 Control E15.5 ins tomato GCG 40xf all.tif	7406.27	36618.3	15165	65535	15163	65535
insulin	C3-N1661 Control E15.5 ins tomato GCG 40xf all.tif	2435.59	46515.4	25454	65535	25443	65535
glucagon	C1-N1661 Control E15.5 ins tomato GCG 40xf all.tif	1017.48	52394.1	30848	65535	30840	65535
tomato	C2-N1661 Control E15.5 ins tomato GCG 40xf all.tif	7667.47	35873.9	14393	65535	14392	65535
insulin	C3-N1661 Control E15.5 ins tomato GCG 40xf all.tif	1818.17	52496.8	32904	65535	32896	65535
glucagon	C1-N1661 Control E15.5 ins tomato GCG 40xf all.tif	817.271	56791.8	38296	65535	38293	65535
tomato	C2-N1661 Control E15.5 ins tomato GCG 40xg all.tif	4645.49	38424.1	20308	65535	20303	65535
insulin	C3-N1661 Control E15.5 ins tomato GCG 40xg all.tif	2363.07	44455.3	24164	65535	24158	65535
glucagon	C1-N1661 Control E15.5 ins tomato GCG 40xg all.tif	820.545	49684.8	26222	65535	26214	65535
tomato	C2-N1662 Control E15.5 ins tomato GCG 40x all.tif	3821.25	41152.7	22618	65535	22616	65535
insulin	C3-N1662 Control E15.5 ins tomato GCG 40x all.tif	599.815	58961.1	42164	65535	42148	65535
glucagon	C1-N1662 Control E15.5 ins tomato GCG 40x all.tif	493.31	49125.4	27249	65535	27242	65535
tomato	C2-N1662 Control E15.5 ins tomato GCG 40xa all.tif	7561.51	44195	25451	65535	25443	65535
insulin	C3-N1662 Control E15.5 ins tomato GCG 40xa all.tif	1156.41	56004.9	35216	65535	35209	65535
glucagon	C1-N1662 Control E15.5 ins tomato GCG 40xa all.tif	1328.92	53747.5	33158	65535	33153	65535
tomato	C2-N1662 Control E15.5 ins tomato GCG 40xb all.tif	15375.5	39344.6	16448	65535	16448	65535
insulin	C3-N1662 Control E15.5 ins tomato GCG 40xb all.tif	1049.88	54322	33667	65535	33667	65535
glucagon	C1-N1662 Control E15.5 ins tomato GCG 40xb all.tif	3349.18	48251.2	26992	65535	26985	65535
tomato	C2-N1662 Control E15.5 ins tomato GCG 40xc all.tif	21656.7	34812.4	14136	65535	14135	65535
insulin	C3-N1662 Control E15.5 ins tomato GCG 40xc all.tif	3424.64	27761.8	18067	65535	18063	65535
glucagon	C1-N1662 Control E15.5 ins tomato GCG 40xc all.tif	6296.34	50783.1	31872	65535	31868	65535
tomato	C2-N1662 Control E15.5 ins tomato GCG 40xd all.tif	12955	37934.5	17481	65535	17476	65535
insulin	C3-N1662 Control E15.5 ins tomato GCG 40xd all.tif	2854.55	24577.7	16781	65535	16780	65535
glucagon	C1-N1662 Control E15.5 ins tomato GCG 40xd all.tif	4171.76	52825.3	31612	65535	31611	65535
tomato	C2-N1662 Control E15.5 ins tomato GCG 40xe all.tif	12855.5	40909.8	18253	65535	18247	65535
insulin	C3-N1662 Control E15.5 ins tomato GCG 40xe all.tif	2635.63	28452.5	19097	65535	19093	65535
glucagon	C1-N1662 Control E15.5 ins tomato GCG 40xe all.tif	1710.09	58454.8	40881	65535	40881	65535
tomato	C2-N1662 Control E15.5 ins tomato GCG 40xf all.tif	13655.7	34989	14906	65535	14906	65535
insulin	C3-N1662 Control E15.5 ins tomato GCG 40xf all.tif	3741	26729.1	16776	65535	16771	65535
glucagon	C1-N1662 Control E15.5 ins tomato GCG 40xf all.tif	3030.68	58400.8	42150	65535	42148	65535
tomato	C2-N1662 Control E15.5 ins tomato GCG 40xg all.tif	16577.7	35615.2	14392	65535	14392	65535
insulin	C3-N1662 Control E15.5 ins tomato GCG 40xg all.tif	2284.1	49106.9	27768	65535	27756	65535
glucagon	C1-N1662 Control E15.5 ins tomato GCG 40xg all.tif	4372.04	52285.8	31101	65535	31097	65535
tomato	C2-N1662 Control E15.5 ins tomato GCG 40xh all.tif	7308.18	19566.2	9253	65535	9252	65535
insulin	C3-N1662 Control E15.5 ins tomato GCG 40xh all.tif	1607.09	50425.4	28545	65535	28527	65535
glucagon	C1-N1662 Control E15.5 ins tomato GCG 40xh all.tif	2440.33	48503.1	19534	65535	19532	65535
tomato	C2-N1662 Control E15.5 ins tomato GCG 40xi all.tif	3594.21	33354.4	19031	65535	19018	65535
insulin	C3-N1662 Control E15.5 ins tomato GCG 40xi all.tif	824.757	47383.1	28529	65535	28527	65535
glucagon	C1-N1662 Control E15.5 ins tomato GCG 40xi all.tif	393.353	50432.2	27247	65535	27242	65535
tomato	C2-N1663 Control E15.5 ins tomato GCG 40xa all.tif	7836.43	36650.4	17224	65535	17219	65535
insulin	C3-N1663 Control E15.5 ins tomato GCG 40xa all.tif	659.194	48850.8	32897	65535	32896	65535
glucagon	C1-N1663 Control E15.5 ins tomato GCG 40xa all.tif	1191.09	60775.4	39327	65535	39321	65535
tomato	C2-N1663 Control E15.5 ins tomato GCG 40xb all.tif	4257.84	29575.3	14192	65535	14185	65535
insulin	C3-N1663 Control E15.5 ins tomato GCG 40xb all.tif	650.147	57703.1	41382	65535	41377	65535
glucagon	C1-N1663 Control E15.5 ins tomato GCG 40xb all.tif	584.825	60853.9	42432	65535	42430	65535
tomato	C2-N1663 Control E15.5 ins tomato GCG 40xc all.tif	5845.72	44304.4	24932	65535	24929	65535
insulin	C3-N1663 Control E15.5 ins tomato GCG 40xc all.tif	1400.37	30014.6	20648	65535	20648	65535
glucagon	C1-N1663 Control E15.5 ins tomato GCG 40xc all.tif	867.313	60594.2	42410	65535	42405	65535
tomato	C2-N1663 Control E15.5 ins tomato GCG 40xd all.tif	9027.74	35052.2	18769	65535	18761	65535
insulin	C3-N1663 Control E15.5 ins tomato GCG 40xd all.tif	1136.06	46190	31612	65535	31611	65535
glucagon	C1-N1663 Control E15.5 ins tomato GCG 40xd all.tif	1389.7	64490.8	54234	65535	54227	65535
tomato	C2-N1663 Control E15.5 ins tomato GCG 40xe all.tif	8301.08	37314.5	19020	65535	19018	65535
insulin	C3-N1663 Control E15.5 ins tomato GCG 40xe all.tif	972.03	48851.8	30090	65535	30069	65535
glucagon	C1-N1663 Control E15.5 ins tomato GCG 40xe all.tif	2168.55	64480.9	53468	65535	53456	65535
tomato	C2-N1663 Control E15.5 ins tomato GCG 40xf all.tif	2886.65	42212.1	26486	65535	26471	65535
insulin	C3-N1663 Control E15.5 ins tomato GCG 40xf all.tif	587.053	48989.9	30347	65535	30326	65535
glucagon	C1-N1663 Control E15.5 ins tomato GCG 40xf all.tif	1097.46	62151.6	42153	65535	42148	65535
tomato	C2-N1663 Control E15.5 ins tomato GCG 40xg all.tif	1966.49	37571.2	24161	65535	24158	65535
insulin	C3-N1663 Control E15.5 ins tomato GCG 40xg all.tif	456.325	48987.1	33165	65535	33153	65535
glucagon	C1-N1663 Control E15.5 ins tomato GCG 40xg all.tif	929.124	64098.6	49606	65535	49601	65535
tomato	C2-N1663 Control E15.5 ins tomato GCG 40xi all.tif	5280.46	48651.2	24936	65535	24929	65535
insulin	C3-N1663 Control E15.5 ins tomato GCG 40xi all.tif	334.458	60683.6	48328	65535	48316	65535
glucagon	C1-N1663 Control E15.5 ins tomato GCG 40xi all.tif	449.455	62341.1	46012	65535	46003	65535
tomato	C2-N1665 Control E15.5 ins tomato GCG 40x all.tif	3830.11	36050.5	17228	65535	17219	65535
insulin	C3-N1665 Control E15.5 ins tomato GCG 40x all.tif	529.496	29087.4	19872	65535	19867	65535
glucagon	C1-N1665 Control E15.5 ins tomato GCG 40x all.tif	789.315	44542.3	27296	65535	27289	65535
tomato	C2-N1665 Control E15.5 ins tomato GCG 40xb all.tif	6108.52	32401.6	14907	65535	14906	65535
insulin	C3-N1665 Control E15.5 ins tomato GCG 40xb all.tif	657.291	41615.2	24930	65535	24929	65535
glucagon	C1-N1665 Control E15.5 ins tomato GCG 40xb all.tif	481.104	58480.7	35472	65535	35466	65535
tomato	C2-N1665 Control E15.5 ins tomato GCG 40xc all.tif	5360.68	30272.8	14392	65535	14392	65535
insulin	C3-N1665 Control E15.5 ins tomato GCG 40xc all.tif	396.271	45002.7	27766	65535	27756	65535
glucagon	C1-N1665 Control E15.5 ins tomato GCG 40xc all.tif	693.54	46676.7	27245	65535	27242	65535
tomato	C2-N1665 Control E15.5 ins tomato GCG 40xd all.tif	7451.24	27627.1	13621	65535	13621	65535
insulin	C3-N1665 Control E15.5 ins tomato GCG 40xd all.tif	1328.7	32173	19536	65535	19532	65535
glucagon	C1-N1665 Control E15.5 ins tomato GCG 40xd all.tif	1019.21	42293.9	21851	65535	21845	65535
Neurod1ST
tomato	C2-N1664 E15.5 Neurod1ST ins tomato GCG 40x all.tif	10668.6	28780.8	10541	65535	10537	65535
insulin	C3-N1664 E15.5 Neurod1ST ins tomato GCG 40x all.tif	1169.3	41369.8	22619	65535	22616	65535
glucagon	C1-N1664 E15.5 Neurod1ST ins tomato GCG 40x all.tif	491.16	55257.7	35470	65535	35466	65535
tomato	C2-N1664 E15.5 Neurod1ST ins tomato GCG 40xa all.tif	14838.6	28546.4	9255	65535	9252	65535
insulin	C3-N1664 E15.5 Neurod1ST ins tomato GCG 40xa all.tif	2183.14	44048.4	23131	65535	23130	65535
glucagon	C1-N1664 E15.5 Neurod1ST ins tomato GCG 40xa all.tif	2169.9	52255.6	31873	65535	31868	65535
tomato	C2-N1664 E15.5 Neurod1ST ins tomato GCG 40xb all.tif	10310.7	34199.9	15688	65535	15677	65535
insulin	C3-N1664 E15.5 Neurod1ST ins tomato GCG 40xb all.tif	1360.96	49250.6	31107	65535	31097	65535
glucagon	C1-N1664 E15.5 Neurod1ST ins tomato GCG 40xb all.tif	880.301	44430.8	24676	65535	24672	65535
tomato	C2-N1664 E15.5 Neurod1ST ins tomato GCG 40xc all.tif	12893.8	40191.7	17995	65535	17990	65535
insulin	C3-N1664 E15.5 Neurod1ST ins tomato GCG 40xc all.tif	1305.71	42931.3	26986	65535	26985	65535
glucagon	C1-N1664 E15.5 Neurod1ST ins tomato GCG 40xc all.tif	1061.15	44598.4	19792	65535	19789	65535
tomato	C2-N1664 E15.5 Neurod1ST ins tomato GCG 40xd all.tif	6904.27	33314.2	15680	65535	15677	65535
insulin	C3-N1664 E15.5 Neurod1ST ins tomato GCG 40xd all.tif	1083.45	25809.3	17544	65535	17541	65535
glucagon	C1-N1664 E15.5 Neurod1ST ins tomato GCG 40xd all.tif	342.473	54627.1	30849	65535	30840	65535
tomato	C2-N1664 E15.5 Neurod1ST ins tomato GCG 40xee all.tif	3413.31	29013.6	16705	65535	16705	65535
insulin	C3-N1664 E15.5 Neurod1ST ins tomato GCG 40xee all.tif	380.791	52096.6	31627	65535	31611	65535
glucagon	C1-N1664 E15.5 Neurod1ST ins tomato GCG 40xee all.tif	109.658	46482.6	25444	65535	25443	65535
tomato	C2-N1664 E15.5 Neurod1ST ins tomato GCG 40xf all.tif	5623.72	34896.9	16707	65535	16705	65535
insulin	C3-N1664 E15.5 Neurod1ST ins tomato GCG 40xf all.tif	643.314	37547.8	23911	65535	23901	65535
glucagon	C1-N1664 E15.5 Neurod1ST ins tomato GCG 40xf all.tif	1009.48	33195.9	18766	65535	18761	65535
tomato	C2-N1666 E15.5 Neurod1ST ins tomato GCG 40x all.tif	2273.08	36249	15945	65535	15934	65535
insulin	C3-N1666 E15.5 Neurod1ST ins tomato GCG 40x all.tif	173.779	35606.3	24167	65535	24158	65535
glucagon	C1-N1666 E15.5 Neurod1ST ins tomato GCG 40x all.tif	256.137	62205.7	46530	65535	46517	65535
tomato	C2-N1666 E15.5 Neurod1ST ins tomato GCG 40xa all.tif	816.794	11764.1	6961	65535	6957	65535
insulin	C3-N1666 E15.5 Neurod1ST ins tomato GCG 40xa all.tif	102.997	26710.2	20563	65535	20560	65535
glucagon	C1-N1666 E15.5 Neurod1ST ins tomato GCG 40xa all.tif	60.807	27894.4	17485	65535	17476	65535
tomato	C2-N1666 E15.5 Neurod1ST ins tomato GCG 40xb all.tif	710.483	26612.9	12602	65535	12593	65535
insulin	C3-N1666 E15.5 Neurod1ST ins tomato GCG 40xb all.tif	48.398	48587	30331	65535	30326	65535
glucagon	C1-N1666 E15.5 Neurod1ST ins tomato GCG 40xb all.tif	45.472	35863.8	22363	65535	22359	65535
tomato	C2-N1666 E15.5 Neurod1ST ins tomato GCG 40xc all.tif	1122.79	32707.3	16449	65535	16448	65535
insulin	C3-N1666 E15.5 Neurod1ST ins tomato GCG 40xc all.tif	101.21	39372.5	26217	65535	26214	65535
glucagon	C1-N1666 E15.5 Neurod1ST ins tomato GCG 40xc all.tif	245.232	41136.3	25449	65535	25443	65535
tomato	C2-N1667 E15.5 Neurod1ST ins tomato GCG 40x all.tif	5006.91	35373	19020	65535	19018	65535
insulin	C3-N1667 E15.5 Neurod1ST ins tomato GCG 40x all.tif	563.321	41194.8	24679	65535	24672	65535
glucagon	C1-N1667 E15.5 Neurod1ST ins tomato GCG 40x all.tif	744.67	58246	37021	65535	37008	65535
tomato	C2-N1667 E15.5 Neurod1ST ins tomato GCG 40xa all.tif	5177.27	35635	19792	65535	19789	65535
insulin	C3-N1667 E15.5 Neurod1ST ins tomato GCG 40xa all.tif	445.505	46747.4	31616	65535	31611	65535
glucagon	C1-N1667 E15.5 Neurod1ST ins tomato GCG 40xa all.tif	157.92	51136	31872	65535	31868	65535
tomato	C2-N1667 E15.5 Neurod1ST ins tomato GCG 40xb all.tif	9783.38	44887.4	21335	65535	21331	65535
insulin	C3-N1667 E15.5 Neurod1ST ins tomato GCG 40xb all.tif	1008.93	40861.5	24680	65535	24672	65535
glucagon	C1-N1667 E15.5 Neurod1ST ins tomato GCG 40xb all.tif	1376.96	48554.5	27247	65535	27242	65535
tomato	C2-N1667 E15.5 Neurod1ST ins tomato GCG 40xc all.tif	3290.5	34939.3	14915	65535	14906	65535
insulin	C3-N1667 E15.5 Neurod1ST ins tomato GCG 40xc all.tif	402.514	50715	30331	65535	30326	65535
glucagon	C1-N1667 E15.5 Neurod1ST ins tomato GCG 40xc all.tif	347.455	51799.6	29299	65535	29298	65535
tomato	C2-N1667 E15.5 Neurod1ST ins tomato GCG 40xd all.tif	8944.05	39281.7	15685	65535	15677	65535
insulin	C3-N1667 E15.5 Neurod1ST ins tomato GCG 40xd all.tif	133.159	39076.3	28534	65535	28527	65535
glucagon	C1-N1667 E15.5 Neurod1ST ins tomato GCG 40xd all.tif	998.226	44834.4	31104	65535	31097	65535
tomato	C2-N1667 E15.5 Neurod1ST ins tomato GCG 40xe all.tif	5697.37	39372	18765	65535	18761	65535
insulin	C3-N1667 E15.5 Neurod1ST ins tomato GCG 40xe all.tif	887.973	47471.2	29563	65535	29555	65535
glucagon	C1-N1667 E15.5 Neurod1ST ins tomato GCG 40xe all.tif	414.127	56463.2	36761	65535	36751	65535
tomato	C2-N1667 E15.5 Neurod1ST ins tomato GCG 40xf all.tif	5217.8	31491.4	14907	65535	14906	65535
insulin	C3-N1667 E15.5 Neurod1ST ins tomato GCG 40xf all.tif	32.036	42275.4	24970	65535	24929	65535
glucagon	C1-N1667 E15.5 Neurod1ST ins tomato GCG 40xf all.tif	639.057	49865.1	27763	65535	27756	65535
tomato	C2-N1668 E15.5 Neurod1ST ins tomato GCG 40x all.tif	6531.49	29536.1	11833	65535	11822	65535
insulin	C3-N1668 E15.5 Neurod1ST ins tomato GCG 40x all.tif	585.086	37264.3	22622	65535	22616	65535
glucagon	C1-N1668 E15.5 Neurod1ST ins tomato GCG 40x all.tif	792.373	55861.9	32386	65535	32382	65535
tomato	C2-N1668 E15.5 Neurod1ST ins tomato GCG 40xa all.tif	11484.6	33998.3	14399	65535	14392	65535
insulin	C3-N1668 E15.5 Neurod1ST ins tomato GCG 40xa all.tif	856.252	47175.4	30071	65535	30069	65535
glucagon	C1-N1668 E15.5 Neurod1ST ins tomato GCG 40xa all.tif	917.059	49566.8	29302	65535	29298	65535
tomato	C2-N1668 E15.5 Neurod1ST ins tomato GCG 40xb all.tif	1238.21	25159.7	15678	65535	15677	65535
insulin	C3-N1668 E15.5 Neurod1ST ins tomato GCG 40xb all.tif	168.112	44180.9	28793	65535	28784	65535
glucagon	C1-N1668 E15.5 Neurod1ST ins tomato GCG 40xb all.tif	0.445	55061.8	45640	65535	45232	65535
tomato	C2-N1668 E15.5 Neurod1ST ins tomato GCG 40xc all.tif	2300.2	29235.4	15677	65535	15677	65535
insulin	C3-N1668 E15.5 Neurod1ST ins tomato GCG 40xc all.tif	203.487	49420.6	33675	65535	33667	65535
glucagon	C1-N1668 E15.5 Neurod1ST ins tomato GCG 40xc all.tif	116.82	49907.8	28013	65535	28013	65535
tomato	C2-N1668 E15.5 Neurod1ST ins tomato GCG 40xd all.tif	8155.18	31276.5	9768	65535	9766	65535
insulin	C3-N1668 E15.5 Neurod1ST ins tomato GCG 40xd all.tif	583.85	32542.4	26533	65535	26531	65535
glucagon	C1-N1668 E15.5 Neurod1ST ins tomato GCG 40xd all.tif	868.402	47933.5	24164	65535	24158	65535
tomato	C2-N1668 E15.5 Neurod1ST ins tomato GCG 40xe all.tif	6933.76	32844.5	14392	65535	14392	65535
insulin	C3-N1668 E15.5 Neurod1ST ins tomato GCG 40xe all.tif	451.945	52915	36262	65535	36237	65535
glucagon	C1-N1668 E15.5 Neurod1ST ins tomato GCG 40xe all.tif	1018.03	49625.9	29304	65535	29298	65535
tomato	C2-N1668 E15.5 Neurod1ST ins tomato GCG 40xf all.tif	13539.4	34840.3	13623	65535	13621	65535
insulin	C3-N1668 E15.5 Neurod1ST ins tomato GCG 40xf all.tif	1111.14	51503.5	35216	65535	35209	65535
glucagon	C1-N1668 E15.5 Neurod1ST ins tomato GCG 40xf all.tif	1663.78	56623.4	37008	65535	37008	65535

[truncated: 5 more sheets: Fig. 3c, Fig. 4h, Fig. 4i, Fig. S1, Fig. S2]
